# Supplementary material for: Development of a potent monoclonal antibody for treatment of human metapneumovirus infections
Source: Nat Commun. 2026 Feb 12;17:2714. doi: 10.1038/s41467-026-69328-w (PMC13013820; doi:10.1038/s41467-026-69328-w)
Supplement: Supplementary file 4 — Source data [file 41467_2026_69328_MOESM4_ESM.xlsx]

## Sheet: Fig. 1c
Percent of Control
Dilution (µg/mL)	4F11		4 E11		3B5
500	0	0	3.53357	4.24028	0	8.13953
166.667	0	1.9802	0	0	1.16279	0
55.5556	0	11.2211	14.841	0	8.13953	0.581395
18.5185	0	0.660066	0.706714	2.82686	9.30233	8.72093
6.17284	1.9802	0	17.6678	17.6678	31.3953	28.4884
2.05761	1.9802	0.660066	56.5371	51.5901	47.093	54.0698
0.68587	9.90099	3.9604	74.9117	62.8975	77.907	72.093
0.22862	8.58086	7.26073	77.7385	81.9788	79.0698	84.3023
0.076208	54.7855	41.5842	74.2049	77.0318	77.907	80.2326
0.025403	65.3465	85.1485	102.473	106.714	86.0465	86.0465
0.0084675	95.7096	87.7888	96.8198	126.502	88.3721	78.4884
Neg. Ctl.	100		100		100

## Sheet: Fig. 1d
	Percent of Control
µg/mL	WT		A1		A2		B1		B2
1.5	0	0	0	0	0	0	0	0	0	0
0.5	0	0	0	0	0	0	4.25532	2.12766	4	2
0.166667	0	0	0	0	4.31655	2.8777	4.25532	8.51064	0	4
0.0555556	10.6383	0	4	4	14.3885	8.63309	8.51064	10.6383	8	4
0.0185185	17.0213	17.0213	4	6	28.777	27.3381	29.7872	34.0426	8	8
0.00617284	42.5532	51.0638	8	8	57.554	60.4317	57.4468	55.3191	30	24
0.00205761	74.4681	65.9574	30	24	84.8921	71.9424	112.766	102.128	50	52
0.00068587	89.3617	102.128	60	52	103.597	73.3813	110.638	110.638	70	70
0.00022862	125.532	87.234	88	92	73.3813	94.964	151.064	148.936	88	80
7.6208e-05	93.617	104.255	80	82	82.0144	92.0863	136.17	140.426	86	84
2.5403e-05	134.043	80.8511	120	80	87.7698	89.2086	153.191	187.234	76	92

## Sheet: Fig. 2a
	MxR	ADI-61026	SAN32-2	4F11		Competition
MxR	100						80-100%
ADI-61026	0	100					40-80%
SAN32-2	0	100	100				0-40%
4F11	0	41	41	100

## Sheet: Fig. 2g
	Abs 495 nm
Ab (µg/ml)	hMPV F WT -> 4F11 IgG			hMPV F N172T -> 4F11 IgG			hMPV F T174A -> 4F11 IgG			hMPV F WT -> MxR IgG			hMPV F N172T -> MxR IgG			hMPV F T174A -> MxR IgG
50	1.0617	1.5453	1.4993	0.012021	0.011821	0.009521	0.027637	0.028137	0.024037	1.1609	1.1043	0.9616	1.06352	1.05132	1.06592	1.22684	1.19284	1.03384
16.6667	1.249	1.4279	1.3779	0.011321	0.005921	0.005321	0.085437	0.011537	0.014337	0.9327	1.0966	1.1045	1.21782	1.16392	1.20162	1.15034	1.14134	0.937937
5.55556	1.0618	0.3684	0.4974	0.002921	0.012721	0.004721	0.003037	0.002737	0.004237	0.8228	0.8588	0.971	0.989621	1.03422	0.977321	0.973137	1.04614	1.02504
1.85185	0.7127	0.7751	0.9362	0.000221	0.002121	-0.00118	0.001237	0.001837	0.002637	0.6113	0.4809	0.4632	0.780921	0.692821	0.586921	0.783237	0.690737	0.733637
0.617284	0.2066	0.3058	0.2275	0.001121	0.000221	0.002021	0.001837	0.002737	0.000637	0.2548	0.2438	0.2613	0.584721	0.466121	0.460721	0.594037	0.584337	0.511837
0.205761	0.2006	0.2413	0.1426	-0.00118	2.1e-05	-7.9e-05	-0.00056	0.001237	0.000637	0.1748	0.1744	0.3114	0.469721	0.447821	0.354921	0.424637	0.411737	0.444337
0.068587	0.16	0.1997	0.1663	-0.00188	0.001321	-0.00148	-0.00076	-0.00046	0.002237	0.1693	0.2017	0.2113	0.191521	0.209721	0.261021	0.301437	0.278737	0.208337
0.022862	0.1583	0.2019	0.1716	-0.00158	-0.00218	-0.00118	-0.00056	0.002637	-0.00066	0.0827	0.081	0.0615	0.066521	0.066521	0.064421	0.147237	0.113837	0.116137
0.007621	0.0854	0.0842	0.0635	-0.00188	-0.00108	-0.00208	-0.00126	0.003637	0.003437	0.0369	0.032	0.0152	0.087921	0.049521	0.028121	0.065637	0.064337	0.053237
0.00254	0.0184	0.0238	0.0191	-0.00098	-0.00228	-0.00188	-0.00106	0.003837	0.003037	0.0146	0.0132	0.0095	0.018421	0.028421	0.021121	0.038837	0.032337	0.024237
0.000847	0.015	0.0132	0.0106	-0.00248	-0.00248	-0.00218	-0.00106	0.006037	-0.00176	0.0059	0.0051	0.0041	0.009921	0.008321	0.008621	0.014337	0.013337	0.007637
0.000282	0.0125	0.0024	0.0007	-0.00218	-0.00028	-0.00048	0.002737	-0.00096	-0.00176	0.0009	0.0005	0.0023	0.001921	0.000521	0.001021	0.001337	0.002237	0.006037

## Sheet: Fig. 3c
MxR								4F11
Time	HMPV F (K179E)	HMPV F (S237P)	HMPV F (D280G)	HMPV F (D280N)	HMPV F (S483N)	HMPV WT		Time	HMPV F (K179E)	HMPV F (S237P)	HMPV F (D280G)	HMPV F (D280N)	HMPV F (S483N)	HMPV WT
0	0.0802842	0.0004795	-0.0001957	-6.36e-05	0.059752	0.022837		0	-0.00101	0.0338869	0.0426669	0.0752415	0.103094	0.182304
0.2	0.116302	0.00080291	-0.0001951	-2.86e-05	0.098336	0.0765677		0.2	-0.0010181	0.0488061	0.0811951	0.113542	0.14183	0.222207
0.4	0.159853	0.00115492	-0.0002223	1.021e-05	0.145352	0.136621		0.4	-0.0012876	0.0683195	0.128082	0.160449	0.188926	0.268347
0.6	0.209161	0.0015859	-0.0002548	6.1997e-05	0.199841	0.200701		0.6	-0.0018138	0.0925638	0.1831	0.213797	0.242746	0.319141
0.8	0.264695	0.00205466	-0.000299	9.8865e-05	0.260741	0.266839		0.8	-0.0019196	0.121291	0.243789	0.272897	0.302657	0.373114
1	0.32402	0.00253695	-0.0003503	0.00013354	0.325938	0.334144		1	-0.002346	0.153711	0.309395	0.336224	0.366926	0.42959
1.2	0.38526	0.00302999	-0.0004005	0.00015804	0.393726	0.39974		1.2	-0.0028674	0.188827	0.377782	0.401611	0.432588	0.486318
1.4	0.446701	0.00352965	-0.0004552	0.00018768	0.463011	0.462012		1.4	-0.0033612	0.226543	0.446668	0.467792	0.499314	0.541796
1.6	0.507219	0.00400961	-0.0005272	0.000198	0.530437	0.518749		1.6	-0.0040707	0.266137	0.513473	0.531864	0.563968	0.594401
1.8	0.563836	0.00445121	-0.0006007	0.00020831	0.594776	0.567305		1.8	-0.0053248	0.305297	0.577011	0.592388	0.624894	0.642178
2	0.614381	0.00483231	-0.0006978	0.00018949	0.652553	0.607555		2	-0.0065495	0.344558	0.634818	0.64683	0.679362	0.682816
2.2	0.657995	0.00517121	-0.0007512	0.00016308	0.701844	0.639302		2.2	-0.0072385	0.382212	0.684179	0.69351	0.724942	0.71459
2.4	0.693316	0.00541563	-0.0008456	0.0001175	0.742666	0.663896		2.4	-0.0079651	0.417432	0.724524	0.730352	0.762604	0.741042
2.6	0.722859	0.00561733	-0.000939	8.349e-05	0.773937	0.682197		2.6	-0.0087078	0.449421	0.755604	0.759804	0.791654	0.762323
2.8	0.745957	0.00577091	-0.0010206	7.9195e-05	0.797853	0.698155		2.8	-0.0089904	0.47826	0.779138	0.783104	0.813818	0.78089
3	0.764167	0.00589271	-0.0011015	4.2955e-05	0.816143	0.711008		3	-0.0098821	0.504451	0.798498	0.802191	0.830682	0.79586
3.2	0.779539	0.00596321	-0.0011748	8.6155e-06	0.830413	0.722744		3.2	-0.0101482	0.527895	0.813019	0.817654	0.843961	0.809261
3.4	0.792863	0.00602503	-0.0012628	-3.532e-05	0.84231	0.733087		3.4	-0.0105014	0.548599	0.826815	0.831321	0.854806	0.821418
3.6	0.804134	0.00610346	-0.0013087	-4.537e-05	0.852284	0.742678		3.6	-0.0112375	0.566699	0.838874	0.844064	0.864585	0.831991
3.8	0.814117	0.0061328	-0.0013752	-8.654e-05	0.862113	0.751815		3.8	-0.0118375	0.583911	0.849831	0.854466	0.874266	0.842616
4	0.822507	0.00620366	-0.0013874	-6.738e-05	0.870372	0.759747		4	-0.0119521	0.599168	0.859946	0.865147	0.882634	0.851659
4.2	0.830449	0.00625309	-0.0014284	-6.384e-05	0.878382	0.767298		4.2	-0.0127156	0.61302	0.869359	0.8749	0.890543	0.860695
4.4	0.838225	0.00627371	-0.0014889	-6.065e-05	0.88532	0.774144		4.4	-0.0130891	0.625953	0.877942	0.884279	0.897871	0.868483
4.6	0.845279	0.00631573	-0.0015447	-5.552e-05	0.89145	0.780323		4.6	-0.0130217	0.637946	0.886411	0.892643	0.904192	0.875667
4.8	0.851659	0.00630298	-0.0016141	-7.193e-05	0.898201	0.785503		4.8	-0.0130532	0.648733	0.893545	0.900528	0.910902	0.882468
5	0.857502	0.00628722	-0.0016854	-6.815e-05	0.903937	0.79111		5	-0.0132477	0.658179	0.900782	0.907905	0.917024	0.889531
5.2	0.863091	0.006257	-0.001724	-6.778e-05	0.909816	0.796137		5.2	-0.0131032	0.667417	0.907129	0.914626	0.922316	0.895709
5.4	0.868625	0.00628144	-0.0017709	-5.538e-05	0.915639	0.801644		5.4	-0.0132752	0.676244	0.912677	0.92159	0.928702	0.902105
5.6	0.874116	0.00626791	-0.0018616	-9.455e-05	0.919983	0.806303		5.6	-0.0136738	0.684631	0.917413	0.927155	0.933637	0.907944
5.8	0.878008	0.006209	-0.0019332	-0.0001304	0.92481	0.810748		5.8	-0.0143584	0.691307	0.922966	0.932693	0.938102	0.913529
6	0.882563	0.00616038	-0.002011	-0.0001872	0.92887	0.815214		6	-0.0140961	0.699276	0.928009	0.938093	0.942858	0.919252
6.2	0.887816	0.00616407	-0.0020354	-0.0002165	0.932876	0.818501		6.2	-0.013816	0.706168	0.932393	0.943938	0.947058	0.924289
6.4	0.891833	0.00612312	-0.0021148	-0.0002611	0.936762	0.822112		6.4	-0.014337	0.712697	0.936641	0.948324	0.951035	0.928862
6.6	0.896124	0.0060892	-0.0021953	-0.0002996	0.939663	0.825864		6.6	-0.0149541	0.718125	0.940107	0.95317	0.954443	0.933573
6.8	0.89944	0.00604621	-0.0022315	-0.0003114	0.942347	0.829689		6.8	-0.0152127	0.724464	0.944306	0.957755	0.957384	0.938229
7	0.902459	0.00600816	-0.0022716	-0.0003451	0.944737	0.832599		7	-0.0160754	0.729962	0.948523	0.962227	0.960775	0.942412
7.2	0.905505	0.00595408	-0.0023367	-0.0003849	0.947336	0.835948		7.2	-0.0160521	0.735066	0.952137	0.965496	0.963632	0.947194
7.4	0.90911	0.00590645	-0.002398	-0.0004414	0.949379	0.838278		7.4	-0.016527	0.739564	0.956451	0.969063	0.966369	0.951118
7.6	0.912284	0.00588021	-0.0024025	-0.0004547	0.951107	0.841001		7.6	-0.0172655	0.744151	0.959551	0.972884	0.969063	0.954413
7.8	0.914987	0.00586037	-0.0024491	-0.0004801	0.953091	0.844216		7.8	-0.017306	0.749063	0.963556	0.976008	0.971881	0.958221
8	0.918113	0.00584084	-0.0024282	-0.0004654	0.954841	0.846593		8	-0.0167502	0.753153	0.967697	0.980234	0.974103	0.961402
8.2	0.920408	0.00581685	-0.0024647	-0.000481	0.956458	0.849267		8.2	-0.0166617	0.757071	0.971186	0.983607	0.976208	0.964329
8.4	0.923015	0.00578718	-0.002497	-0.0004917	0.958574	0.851823		8.4	-0.0160537	0.760678	0.973595	0.9866	0.978047	0.966792
8.6	0.925229	0.00576388	-0.0025448	-0.0005099	0.960352	0.854574		8.6	-0.0157401	0.764176	0.976671	0.989703	0.979796	0.969669
8.8	0.926793	0.00572271	-0.0025792	-0.0005178	0.962917	0.856524		8.8	-0.0155774	0.767648	0.979581	0.992132	0.981839	0.972258
9	0.929027	0.00572788	-0.0025958	-0.0005133	0.964695	0.859013		9	-0.0149803	0.770656	0.981954	0.995061	0.983642	0.974589
9.2	0.931216	0.00573489	-0.0026132	-0.0005237	0.966745	0.861498		9.2	-0.0144216	0.774464	0.984191	0.998069	0.985655	0.976778
9.4	0.933418	0.00576275	-0.0026403	-0.0005354	0.968518	0.863626		9.4	-0.0142465	0.77743	0.986377	1.00137	0.988126	0.978903
9.6	0.935021	0.00568585	-0.002699	-0.0005846	0.970516	0.865204		9.6	-0.0140091	0.780661	0.988821	1.0032	0.989698	0.981104
9.8	0.936582	0.00563951	-0.0027205	-0.0005816	0.972797	0.867602		9.8	-0.0139761	0.783689	0.991551	1.00626	0.991473	0.983946
10	0.939029	0.00559323	-0.0027865	-0.0006159	0.974537	0.869704		10	-0.0136513	0.787369	0.993661	1.00879	0.993528	0.987063
10.2	0.940938	0.00559465	-0.0028059	-0.000615	0.975525	0.870909		10.2	-0.0137951	0.790585	0.995371	1.0116	0.994525	0.989395
10.4	0.942958	0.00555394	-0.002856	-0.0006412	0.977012	0.87302		10.4	-0.0141014	0.793959	0.99741	1.01338	0.99608	0.991676
10.6	0.943913	0.00553474	-0.002889	-0.0006396	0.978168	0.874973		10.6	-0.0146242	0.796673	0.999204	1.01604	0.997669	0.994196
10.8	0.945699	0.00552901	-0.0028897	-0.0006168	0.979245	0.876267		10.8	-0.0150124	0.79998	1.00149	1.01843	0.998941	0.996442
11	0.947386	0.00552953	-0.0029161	-0.000639	0.98025	0.877375		11	-0.0153675	0.802359	1.0039	1.02083	0.999922	0.998657
11.2	0.948933	0.00549453	-0.0029434	-0.0006593	0.981953	0.878508		11.2	-0.0156275	0.805189	1.00552	1.02248	1.00157	1
11.4	0.951392	0.00547151	-0.0029479	-0.0006639	0.98258	0.879196		11.4	-0.0159275	0.808053	1.00743	1.02442	1.00265	1.00128
11.6	0.952756	0.00543812	-0.0029478	-0.0006592	0.983421	0.880914		11.6	-0.015949	0.810605	1.01004	1.02642	1.00365	1.00314
11.8	0.954012	0.00539396	-0.0029813	-0.0006795	0.983955	0.882941		11.8	-0.0155505	0.812741	1.01251	1.02799	1.00498	1.00573
12	0.955341	0.00532811	-0.0029816	-0.0006945	0.985041	0.88373		12	-0.0152863	0.814681	1.01381	1.03018	1.00637	1.00724
12.2	0.95614	0.00529088	-0.0030072	-0.0007132	0.985928	0.885684		12.2	-0.0157539	0.816565	1.01558	1.03138	1.00732	1.00879
12.4	0.957282	0.00523706	-0.0030297	-0.000727	0.987336	0.887053		12.4	-0.015466	0.818274	1.01673	1.0332	1.00944	1.01022
12.6	0.958589	0.00522969	-0.0030519	-0.0007564	0.987864	0.888987		12.6	-0.0154835	0.819528	1.01819	1.03482	1.01062	1.01183
12.8	0.959393	0.005192	-0.0030706	-0.000762	0.988627	0.890205		12.8	-0.0147668	0.82124	1.0189	1.03677	1.01177	1.01319
13	0.960516	0.00517892	-0.0030892	-0.0007834	0.989393	0.891467		13	-0.0147739	0.822443	1.01995	1.0387	1.01304	1.01464
13.2	0.961975	0.0051238	-0.003132	-0.0008245	0.990932	0.892626		13.2	-0.0142573	0.824306	1.02127	1.04054	1.01462	1.01581
13.4	0.963233	0.00506042	-0.0031715	-0.0008471	0.991647	0.893386		13.4	-0.0136031	0.825589	1.02285	1.04194	1.0159	1.01729
13.6	0.964299	0.00501229	-0.0032358	-0.0008509	0.992377	0.89446		13.6	-0.0129533	0.827071	1.02485	1.04351	1.01694	1.01933
13.8	0.965586	0.0049867	-0.0032916	-0.0008506	0.993244	0.895879		13.8	-0.0126811	0.828603	1.02589	1.04547	1.01763	1.02139
14	0.96671	0.00493412	-0.0033433	-0.000912	0.993939	0.896461		14	-0.0121052	0.82978	1.02717	1.04634	1.01848	1.02296
14.2	0.967655	0.004946	-0.003371	-0.000905	0.994281	0.897742		14.2	-0.0118495	0.831257	1.02833	1.04805	1.01916	1.02468
14.4	0.968942	0.00494717	-0.0033972	-0.000911	0.996146	0.89905		14.4	-0.0116217	0.832548	1.02966	1.04982	1.02072	1.02636
14.6	0.969306	0.00495206	-0.0034375	-0.0009261	0.996537	0.900197		14.6	-0.0119151	0.8336	1.03056	1.05184	1.02065	1.02851
14.8	0.970516	0.00496688	-0.0034614	-0.0009299	0.99717	0.901332		14.8	-0.0122622	0.835104	1.0317	1.05339	1.02121	1.02965
15	0.971652	0.00497364	-0.0034771	-0.0009648	0.997772	0.901824		15	-0.0121657	0.836446	1.03333	1.05469	1.02169	1.03076
15.2	0.972567	0.00492672	-0.0034886	-0.0009731	0.998128	0.902424		15.2	-0.0118805	0.838051	1.03441	1.05511	1.02272	1.03114
15.4	0.97372	0.00489282	-0.0035236	-0.0010014	0.998331	0.9031		15.4	-0.0115287	0.839645	1.0357	1.0558	1.02242	1.03277
15.6	0.9739	0.0048793	-0.0035572	-0.0009992	0.998237	0.904843		15.6	-0.0120768	0.840533	1.03692	1.05704	1.02281	1.03474
15.8	0.974766	0.00485148	-0.0035895	-0.0010279	0.998629	0.905687		15.8	-0.0125175	0.841517	1.03712	1.05804	1.02358	1.03597
16	0.975455	0.00482027	-0.0036127	-0.0010624	0.999842	0.906555		16	-0.0129159	0.843015	1.0378	1.05906	1.02425	1.03691
16.2	0.976407	0.00479801	-0.0036195	-0.0010818	1.00022	0.907473		16.2	-0.0132536	0.844075	1.03977	1.05987	1.02436	1.03807
16.4	0.976785	0.00476192	-0.0036226	-0.0010726	1.00047	0.908258		16.4	-0.0136235	0.844995	1.04041	1.06173	1.02529	1.03961
16.6	0.977819	0.00475644	-0.0036245	-0.0010869	1.00101	0.909539		16.6	-0.013963	0.846565	1.04146	1.06278	1.0255	1.04116
16.8	0.978418	0.00470892	-0.0036601	-0.0010872	1.00175	0.909745		16.8	-0.0141314	0.848709	1.04281	1.06402	1.02612	1.04209
17	0.978933	0.00469216	-0.0036282	-0.0010951	1.00272	0.910214		17	-0.0145774	0.85023	1.04433	1.06582	1.02674	1.04321
17.2	0.979899	0.00465111	-0.0036535	-0.0011028	1.00385	0.910904		17.2	-0.0140819	0.851609	1.04577	1.06706	1.02789	1.04381
17.4	0.980923	0.00465515	-0.0036651	-0.0010748	1.00428	0.911807		17.4	-0.0135068	0.85316	1.04696	1.06864	1.02911	1.04508
17.6	0.982045	0.00466784	-0.003652	-0.0010406	1.0047	0.91232		17.6	-0.0133808	0.85503	1.0479	1.07042	1.03002	1.04624
17.8	0.982777	0.00464596	-0.0036416	-0.0010432	1.00603	0.912875		17.8	-0.0131891	0.85681	1.04865	1.07175	1.03117	1.04741
18	0.983622	0.00462733	-0.0036592	-0.0010684	1.0063	0.912948		18	-0.013012	0.85843	1.04984	1.07303	1.03195	1.04767
18.2	0.984126	0.00464276	-0.0036794	-0.001032	1.00737	0.913714		18.2	-0.0126715	0.859742	1.05057	1.07437	1.03333	1.04863
18.4	0.984825	0.00464057	-0.0036568	-0.0009989	1.00829	0.914925		18.4	-0.012157	0.860202	1.05129	1.07626	1.03385	1.05001
18.6	0.985239	0.00464017	-0.0036687	-0.0009888	1.00853	0.915598		18.6	-0.0121762	0.861341	1.05124	1.07736	1.03481	1.05117
18.8	0.985682	0.00461207	-0.0036399	-0.0009815	1.00889	0.91626		18.8	-0.0119138	0.862486	1.0518	1.07811	1.0357	1.05232
19	0.986801	0.00457246	-0.003658	-0.0010287	1.00993	0.916661		19	-0.0111839	0.862909	1.05275	1.07827	1.03665	1.05302
19.2	0.987085	0.00454997	-0.0036916	-0.0010396	1.01019	0.917355		19.2	-0.0109606	0.864022	1.05291	1.07885	1.03705	1.05349
19.4	0.987364	0.00454439	-0.0037273	-0.001055	1.01148	0.917829		19.4	-0.0112738	0.864603	1.05329	1.07959	1.03827	1.05443
19.6	0.987404	0.004546	-0.0037658	-0.0010628	1.01161	0.918904		19.6	-0.0121983	0.864741	1.05378	1.08005	1.03891	1.05558
19.8	0.988078	0.00450621	-0.0037861	-0.0011137	1.01215	0.919264		19.8	-0.0119381	0.864887	1.05458	1.08089	1.03942	1.05613
20	0.988757	0.00445307	-0.003808	-0.0011545	1.01255	0.920276		20	-0.0119012	0.865355	1.05669	1.08114	1.03986	1.05706
20.2	0.989309	0.00441677	-0.0038259	-0.0011709	1.01283	0.921005		20.2	-0.0122838	0.866105	1.05852	1.08153	1.03992	1.05788
20.4	0.989583	0.00439897	-0.0038275	-0.0011888	1.01296	0.92206		20.4	-0.013287	0.867036	1.0593	1.08258	1.04063	1.05882
20.6	0.990589	0.0043714	-0.0038713	-0.0012236	1.01343	0.922737		20.6	-0.0132907	0.868177	1.06019	1.08325	1.04093	1.05904
20.8	0.991253	0.00430277	-0.0039332	-0.0012526	1.01371	0.923271		20.8	-0.013364	0.869023	1.06099	1.08376	1.04094	1.05927
21	0.991636	0.00428053	-0.0039285	-0.0012789	1.01375	0.924213		21	-0.0134652	0.869821	1.06151	1.08524	1.0416	1.06007
21.2	0.993615	0.00425679	-0.0039566	-0.0012897	1.01328	0.925192		21.2	-0.01292	0.871243	1.06273	1.08555	1.04265	1.06072
21.4	0.994226	0.00425693	-0.0039725	-0.0012802	1.01306	0.925941		21.4	-0.0130636	0.872903	1.06394	1.0867	1.04307	1.06104
21.6	0.995431	0.0042438	-0.0039807	-0.0012792	1.01224	0.92612		21.6	-0.0126778	0.874247	1.06448	1.08772	1.04251	1.06162
21.8	0.996661	0.00421254	-0.0040249	-0.0013044	1.01254	0.927242		21.8	-0.0121465	0.875016	1.06547	1.08864	1.04274	1.06203
22	0.99688	0.00417655	-0.0040711	-0.0013413	1.0121	0.927474		22	-0.0120414	0.876058	1.06605	1.08921	1.04263	1.06239
22.2	0.997592	0.0041598	-0.004059	-0.0013202	1.01198	0.928135		22.2	-0.0113001	0.876796	1.06663	1.09025	1.04266	1.06338
22.4	0.998464	0.00413328	-0.0040513	-0.0012971	1.01165	0.929242		22.4	-0.0110455	0.877676	1.06688	1.09163	1.04243	1.06503
22.6	0.99877	0.00409259	-0.004072	-0.001342	1.01245	0.929756		22.6	-0.0109998	0.879205	1.06695	1.09219	1.04365	1.06683
22.8	0.999175	0.00407241	-0.0040536	-0.0013333	1.01272	0.930085		22.8	-0.0105531	0.879812	1.0674	1.09328	1.04397	1.06795
23	0.999368	0.0040563	-0.0040825	-0.0013381	1.01376	0.930472		23	-0.0104969	0.880154	1.06792	1.09414	1.04512	1.06833
23.2	0.999934	0.00405007	-0.0041009	-0.0013094	1.01395	0.930886		23.2	-0.0105767	0.881181	1.0681	1.09533	1.04553	1.06915
23.4	1.00059	0.00400382	-0.0041064	-0.0013153	1.0145	0.931272		23.4	-0.0103054	0.882033	1.06885	1.09613	1.04618	1.07027
23.6	1.00056	0.0039682	-0.0041299	-0.0013145	1.01444	0.932417		23.6	-0.0106425	0.882641	1.06937	1.097	1.04655	1.07158
23.8	1.00093	0.00392943	-0.0041001	-0.0013082	1.01528	0.933206		23.8	-0.010796	0.883263	1.06999	1.09826	1.04754	1.07295
24	1.0009	0.00390869	-0.004099	-0.0013178	1.01581	0.934261		24	-0.0109474	0.883628	1.0714	1.09889	1.04834	1.07432
24.2	1.00044	0.00388993	-0.0041294	-0.0013475	1.0168	0.934984		24.2	-0.0116737	0.884421	1.07175	1.09948	1.0488	1.07508
24.4	1.00093	0.00388082	-0.004144	-0.0013712	1.01751	0.935631		24.4	-0.0120115	0.884424	1.07139	1.10068	1.04914	1.07528
24.6	1.00195	0.00381763	-0.0041807	-0.001399	1.01811	0.936238		24.6	-0.01158	0.884717	1.07199	1.10107	1.04923	1.07561
24.8	1.00187	0.0037783	-0.0041932	-0.0014355	1.01809	0.936394		24.8	-0.0121261	0.885209	1.07278	1.10148	1.04907	1.07625
25	1.0017	0.00377615	-0.0042059	-0.0014731	1.0181	0.936824		25	-0.0115548	0.88617	1.07364	1.10157	1.04976	1.07695
25.2	1.00316	0.00376889	-0.0042005	-0.0014602	1.01815	0.937116		25.2	-0.0108307	0.886704	1.07482	1.10172	1.05037	1.07746
25.4	1.00308	0.00377483	-0.0042266	-0.0014746	1.01826	0.938071		25.4	-0.0110644	0.887394	1.07545	1.10223	1.0503	1.07778
25.6	1.0045	0.00376845	-0.0042446	-0.0015009	1.01831	0.938841		25.6	-0.0103285	0.887262	1.07594	1.10235	1.04991	1.07856
25.8	1.00502	0.00376654	-0.0042604	-0.0015348	1.01807	0.939688		25.8	-0.0102583	0.88787	1.07703	1.10251	1.04991	1.07937
26	1.00547	0.00376007	-0.0042793	-0.001536	1.01819	0.93931		26	-0.0100181	0.888644	1.0778	1.10294	1.04996	1.07989
26.2	1.00624	0.00376551	-0.0042843	-0.0015176	1.01822	0.939555		26.2	-0.0101532	0.889339	1.07848	1.10357	1.04952	1.08004
26.4	1.00684	0.0037477	-0.0042992	-0.0015225	1.01886	0.940373		26.4	-0.0104291	0.890067	1.07863	1.10377	1.05039	1.08191
26.6	1.00708	0.0037312	-0.0043253	-0.0015522	1.01978	0.940781		26.6	-0.0110507	0.890684	1.0791	1.10434	1.05151	1.08276
26.8	1.00766	0.00373478	-0.0043174	-0.0015038	1.02066	0.94034		26.8	-0.0111033	0.89147	1.07939	1.1051	1.05244	1.08246
27	1.00749	0.00368312	-0.0043507	-0.0015129	1.0213	0.940944		27	-0.0112075	0.891999	1.07953	1.10561	1.05299	1.08315
27.2	1.00835	0.0036595	-0.0043857	-0.001509	1.02167	0.941404		27.2	-0.0112496	0.892959	1.08012	1.10626	1.05329	1.08449
27.4	1.00789	0.00362515	-0.0043965	-0.0015154	1.02176	0.941582		27.4	-0.0112046	0.893808	1.08102	1.10686	1.05356	1.08574
27.6	1.00765	0.00360634	-0.0044171	-0.0015132	1.02177	0.942137		27.6	-0.0118508	0.894214	1.08118	1.10781	1.05417	1.08609
27.8	1.00756	0.0035802	-0.0044053	-0.0014997	1.02178	0.942216		27.8	-0.0119143	0.894944	1.08114	1.10835	1.05409	1.08689
28	1.00683	0.00359186	-0.0044108	-0.0014915	1.02278	0.942904		28	-0.0123045	0.895037	1.08202	1.10967	1.05471	1.08735
28.2	1.0072	0.00359921	-0.0044169	-0.0015075	1.02339	0.942613		28.2	-0.0123915	0.895459	1.08159	1.11078	1.05502	1.08742
28.4	1.00802	0.00360506	-0.0044097	-0.001513	1.02316	0.942934		28.4	-0.0122193	0.895365	1.08166	1.1116	1.05484	1.08745
28.6	1.00799	0.00358875	-0.0044152	-0.0015165	1.02311	0.943111		28.6	-0.0122546	0.895938	1.08229	1.11222	1.05493	1.08754
28.8	1.00811	0.00358832	-0.004432	-0.001535	1.023	0.943439		28.8	-0.012382	0.896756	1.08277	1.11303	1.05498	1.08797
29	1.00831	0.00355702	-0.0044664	-0.0015605	1.02333	0.944353		29	-0.0115717	0.897856	1.08306	1.1129	1.05622	1.08837
29.2	1.00914	0.00357065	-0.0044834	-0.0015305	1.0234	0.945148		29.2	-0.011732	0.898058	1.08295	1.11365	1.05656	1.08872
29.4	1.00937	0.00360122	-0.0044906	-0.0015469	1.02293	0.94651		29.4	-0.0118062	0.899107	1.0828	1.11431	1.05611	1.08908
29.6	1.01023	0.00358653	-0.0045095	-0.0015632	1.02262	0.947064		29.6	-0.0115793	0.898636	1.08316	1.11437	1.05625	1.08938
29.8	1.01092	0.00358345	-0.004486	-0.0015487	1.02206	0.947635		29.8	-0.0114366	0.899317	1.083	1.11508	1.05636	1.08996
30	1.01195	0.0035637	-0.0045199	-0.0015446	1.02282	0.948088		30	-0.0109578	0.899188	1.08246	1.11524	1.05677	1.09062
30.2	1.01218	0.00353257	-0.0045317	-0.0015495	1.02368	0.948865		30.2	-0.0116042	0.899736	1.08252	1.11537	1.05711	1.09142
30.4	1.01281	0.00347377	-0.0045584	-0.0015884	1.02457	0.949374		30.4	-0.0115327	0.900527	1.08238	1.11522	1.05789	1.09254
30.6	1.01286	0.00346094	-0.0045737	-0.0016205	1.02608	0.948912		30.6	-0.011608	0.901494	1.08316	1.11547	1.05917	1.09267
30.8	1.01279	0.00341716	-0.0045649	-0.0016367	1.02664	0.949629		30.8	-0.011632	0.901691	1.08372	1.11517	1.05941	1.09361
31	1.0122	0.00342082	-0.0045489	-0.0016358	1.02686	0.950841		31	-0.0114766	0.902029	1.08419	1.11594	1.05946	1.09511
31.2	1.01203	0.00341343	-0.0045539	-0.0016719	1.02703	0.951235		31.2	-0.0114805	0.901782	1.08477	1.11615	1.0598	1.09612
31.4	1.01147	0.00338899	-0.0045588	-0.0016663	1.02659	0.951301		31.4	-0.0116374	0.901743	1.08499	1.11668	1.05958	1.09632
31.6	1.01175	0.00338072	-0.0045525	-0.0016727	1.02671	0.951537		31.6	-0.0114007	0.902105	1.08546	1.11697	1.06	1.0964
31.8	1.0117	0.00336535	-0.0045454	-0.0016721	1.02684	0.951456		31.8	-0.011435	0.902401	1.08586	1.11738	1.06026	1.09702
32	1.01181	0.003383	-0.0045375	-0.0016992	1.02761	0.952027		32	-0.0113045	0.902283	1.08674	1.11865	1.0607	1.09746
32.2	1.012	0.00339453	-0.0045427	-0.0017262	1.02782	0.952068		32.2	-0.0112635	0.90223	1.08716	1.11937	1.06139	1.09777
32.4	1.01131	0.00336039	-0.004559	-0.001753	1.02806	0.952812		32.4	-0.0118377	0.902148	1.08794	1.11989	1.06145	1.09816
32.6	1.01132	0.00332282	-0.0045774	-0.0017648	1.02906	0.952659		32.6	-0.0122589	0.903197	1.08852	1.12141	1.06205	1.09779
32.8	1.01176	0.00329804	-0.0045947	-0.001776	1.02895	0.952515		32.8	-0.0125134	0.904141	1.08902	1.1223	1.06199	1.09795
33	1.01227	0.00326011	-0.0046191	-0.0018104	1.02879	0.952573		33	-0.0125704	0.904743	1.08916	1.12264	1.06202	1.0981
33.2	1.01271	0.00324893	-0.0046469	-0.0018085	1.02864	0.95267		33.2	-0.013208	0.90532	1.08879	1.12291	1.06141	1.09852
33.4	1.01312	0.00323325	-0.0046469	-0.0018217	1.02811	0.952723		33.4	-0.0131841	0.905997	1.08874	1.12329	1.06095	1.09871
33.6	1.01347	0.00319757	-0.0046587	-0.001842	1.02859	0.952877		33.6	-0.0136657	0.906136	1.08898	1.12339	1.06136	1.09902
33.8	1.01423	0.0031655	-0.0046576	-0.0018392	1.02886	0.953106		33.8	-0.0137563	0.906117	1.08924	1.12366	1.0614	1.09988
34	1.01477	0.00313572	-0.004695	-0.0018691	1.02963	0.953322		34	-0.0138588	0.906759	1.08898	1.12357	1.06144	1.10101
34.2	1.01478	0.00310586	-0.0047169	-0.0018652	1.03028	0.953137		34.2	-0.0145496	0.908068	1.08975	1.12361	1.06114	1.10144
34.4	1.01457	0.00307991	-0.0047123	-0.0018842	1.03029	0.953177		34.4	-0.0141988	0.90879	1.08974	1.12347	1.0615	1.10212
34.6	1.01495	0.00310205	-0.004708	-0.0018674	1.03034	0.954		34.6	-0.0138996	0.909194	1.09038	1.12371	1.0623	1.10298
34.8	1.0143	0.00307768	-0.0047309	-0.0018726	1.03004	0.955334		34.8	-0.0142379	0.908988	1.09073	1.1238	1.06221	1.1037
35	1.0142	0.00310298	-0.0047112	-0.0018386	1.0305	0.956055		35	-0.0141126	0.909575	1.09118	1.12434	1.06247	1.10427
35.2	1.01411	0.00309059	-0.0047405	-0.0018475	1.03026	0.956666		35.2	-0.0137769	0.909302	1.09145	1.12443	1.0633	1.10452
35.4	1.01447	0.00309915	-0.0047493	-0.0018261	1.03027	0.957481		35.4	-0.0134052	0.909688	1.09239	1.12489	1.06365	1.10561
35.6	1.01566	0.0031313	-0.0047706	-0.0018308	1.03019	0.958034		35.6	-0.0122046	0.910395	1.09261	1.12477	1.06442	1.10637
35.8	1.01597	0.00313383	-0.0047895	-0.0018553	1.03016	0.958665		35.8	-0.0118972	0.91072	1.09275	1.12525	1.06474	1.10721
36	1.01603	0.00313031	-0.0048209	-0.0018693	1.03084	0.960092		36	-0.0112832	0.91116	1.09341	1.12572	1.06583	1.10824
36.2	1.01631	0.00311932	-0.0048282	-0.001846	1.03082	0.960464		36.2	-0.0117446	0.911206	1.0941	1.12624	1.06619	1.10866
36.4	1.01624	0.00308374	-0.0048397	-0.0018415	1.03041	0.960964		36.4	-0.0115859	0.91158	1.0945	1.12705	1.06488	1.10946
36.6	1.01722	0.00306176	-0.0048585	-0.0018537	1.03076	0.960111		36.6	-0.0111914	0.912665	1.09447	1.12777	1.06475	1.10907
36.8	1.01815	0.00308141	-0.0048371	-0.0018293	1.03053	0.960496		36.8	-0.0112979	0.913351	1.09448	1.12783	1.06391	1.10969
37	1.01894	0.0030396	-0.0048571	-0.0018603	1.0307	0.960782		37	-0.011208	0.914002	1.09465	1.12759	1.0642	1.10992
37.2	1.01967	0.00303242	-0.0048453	-0.0018527	1.03102	0.961356		37.2	-0.0109277	0.914465	1.0946	1.12781	1.06436	1.11038
37.4	1.02006	0.00303684	-0.004829	-0.0018528	1.03125	0.961669		37.4	-0.0104885	0.914834	1.09501	1.12841	1.06432	1.11035
37.6	1.02069	0.00303052	-0.0048155	-0.0018552	1.03178	0.962132		37.6	-0.0109061	0.915109	1.09538	1.129	1.06428	1.11095
37.8	1.02106	0.00300185	-0.004822	-0.0018759	1.03154	0.962047		37.8	-0.0111724	0.915512	1.09514	1.12938	1.0641	1.11154
38	1.02143	0.00298314	-0.0048419	-0.0018966	1.03181	0.961912		38	-0.011011	0.91642	1.09549	1.12972	1.06443	1.1117
38.2	1.02093	0.00296407	-0.0048658	-0.0018945	1.03227	0.962365		38.2	-0.0113474	0.916413	1.09587	1.12998	1.06472	1.11252
38.4	1.02102	0.00292602	-0.0048673	-0.0019392	1.03248	0.962722		38.4	-0.0107857	0.916633	1.09585	1.13009	1.06587	1.11297
38.6	1.02061	0.00291846	-0.0048959	-0.0019724	1.03271	0.962773		38.6	-0.0111191	0.917011	1.09632	1.13087	1.06629	1.11286
38.8	1.01966	0.00289636	-0.0048968	-0.0020102	1.03306	0.962342		38.8	-0.0118248	0.91741	1.09634	1.13141	1.06631	1.1129
39	1.01935	0.00291384	-0.0048744	-0.0020139	1.03375	0.962891		39	-0.0120468	0.918277	1.09678	1.13215	1.0672	1.11366
39.2	1.01931	0.00291657	-0.0048846	-0.0020269	1.03358	0.963632		39.2	-0.0114486	0.91833	1.09701	1.13315	1.06816	1.11431
39.4	1.01928	0.00292551	-0.0049085	-0.0020541	1.03374	0.963558		39.4	-0.0112994	0.919233	1.09722	1.13402	1.06852	1.11491
39.6	1.01955	0.00291863	-0.0049343	-0.0020818	1.03392	0.96368		39.6	-0.0109804	0.919497	1.09703	1.13422	1.06915	1.11511
39.8	1.01923	0.00288501	-0.004938	-0.0021017	1.03407	0.964035		39.8	-0.0110855	0.919817	1.09768	1.13489	1.06968	1.11585
40	1.01931	0.0028513	-0.0049704	-0.0020917	1.03395	0.964479		40	-0.0111354	0.919764	1.09848	1.13496	1.06962	1.11635
40.2	1.01947	0.00283212	-0.0049774	-0.0020812	1.03335	0.964204		40.2	-0.0115112	0.919533	1.09877	1.1352	1.06852	1.11668
40.4	1.01917	0.00279976	-0.0049971	-0.0020898	1.03437	0.964294		40.4	-0.0109272	0.919354	1.09891	1.13529	1.06882	1.11664
40.6	1.01993	0.00276777	-0.0050111	-0.0020979	1.03483	0.964264		40.6	-0.0104582	0.91925	1.09921	1.13507	1.06989	1.11617
40.8	1.02057	0.00275201	-0.0050153	-0.0020925	1.03496	0.964992		40.8	-0.010338	0.919177	1.10003	1.13513	1.06993	1.11632
41	1.02141	0.00269586	-0.0050621	-0.0021093	1.03497	0.965678		41	-0.0101409	0.91944	1.1002	1.13519	1.07026	1.11661
41.2	1.02228	0.00272367	-0.0050491	-0.0020781	1.03469	0.966303		41.2	-0.0098824	0.919176	1.10072	1.13592	1.06987	1.11703
41.4	1.02226	0.00272037	-0.0050442	-0.0020659	1.03477	0.966669		41.4	-0.0100691	0.919673	1.10126	1.13626	1.06967	1.11724
41.6	1.02247	0.00270546	-0.0050442	-0.0020494	1.03483	0.966736		41.6	-0.0110065	0.920373	1.10148	1.13655	1.06916	1.11765
41.8	1.0225	0.0026898	-0.0050608	-0.0020603	1.03513	0.967092		41.8	-0.0108753	0.920575	1.10156	1.13667	1.06933	1.1181
42	1.02268	0.00267611	-0.0050898	-0.0020571	1.03523	0.967343		42	-0.0108908	0.920314	1.10175	1.13621	1.06969	1.11806
42.2	1.02236	0.00265026	-0.0051374	-0.0020788	1.03536	0.967467		42.2	-0.0111931	0.919912	1.10189	1.13599	1.0697	1.11879
42.4	1.02245	0.00263244	-0.0051548	-0.0021298	1.03534	0.966966		42.4	-0.0111075	0.920585	1.10231	1.13586	1.06951	1.11874
42.6	1.02194	0.00265364	-0.0051919	-0.0021538	1.03523	0.966907		42.6	-0.0116583	0.921094	1.1021	1.13625	1.06937	1.11922
42.8	1.02197	0.00265209	-0.0052032	-0.0021571	1.03601	0.9671		42.8	-0.011641	0.921841	1.10205	1.1362	1.06981	1.11982
43	1.02165	0.002647	-0.0052131	-0.0021613	1.03663	0.967763		43	-0.0112161	0.922289	1.10263	1.13681	1.07033	1.12074
43.2	1.02181	0.00262871	-0.0052491	-0.0021629	1.03709	0.96784		43.2	-0.0108961	0.922849	1.10303	1.13712	1.07088	1.12082
43.4	1.02181	0.0026297	-0.0052557	-0.0021829	1.03668	0.967634		43.4	-0.0110447	0.923576	1.10306	1.13769	1.07046	1.12091
43.6	1.02189	0.00263116	-0.0052522	-0.002181	1.0368	0.968449		43.6	-0.0109232	0.923183	1.10343	1.13806	1.07114	1.12186
43.8	1.02203	0.00261367	-0.0052923	-0.002181	1.03686	0.968789		43.8	-0.0108127	0.92357	1.10325	1.13809	1.07149	1.12272
44	1.02201	0.00259999	-0.0053057	-0.0021838	1.03748	0.969174		44	-0.0108518	0.923525	1.10308	1.13841	1.07115	1.1232
44.2	1.02229	0.00258713	-0.0052943	-0.0022029	1.03818	0.969664		44.2	-0.0106558	0.924221	1.10295	1.13874	1.07222	1.12345
44.4	1.02271	0.00256576	-0.0052913	-0.0021965	1.03846	0.970632		44.4	-0.0103893	0.924305	1.10327	1.13928	1.07344	1.12358
44.6	1.02303	0.00253319	-0.0053371	-0.0022094	1.03801	0.972149		44.6	-0.0107365	0.925066	1.10379	1.13932	1.07362	1.12414
44.8	1.02374	0.00252674	-0.0053338	-0.0022019	1.0376	0.972898		44.8	-0.0109125	0.925058	1.10399	1.14012	1.07305	1.12505
45	1.02437	0.00250887	-0.0053318	-0.0022083	1.03739	0.973982		45	-0.0110184	0.926119	1.10394	1.14048	1.07302	1.1262
45.2	1.02467	0.00252248	-0.0052972	-0.0021969	1.03708	0.974534		45.2	-0.0108376	0.926552	1.10456	1.14109	1.07307	1.12647
45.4	1.0245	0.0024778	-0.0052712	-0.0022334	1.03746	0.975411		45.4	-0.0109724	0.927237	1.10467	1.14112	1.07321	1.12653
45.6	1.02507	0.00246271	-0.0052494	-0.0022306	1.03735	0.975434		45.6	-0.0117923	0.92782	1.10546	1.14145	1.07264	1.12641
45.8	1.02521	0.00243613	-0.0052946	-0.0022703	1.03752	0.976135		45.8	-0.0114092	0.927708	1.10533	1.14115	1.07314	1.12668
46	1.02547	0.00239777	-0.0053075	-0.0023188	1.0375	0.976457		46	-0.0116398	0.927563	1.10577	1.14105	1.07293	1.12634
46.2	1.02549	0.00235785	-0.0053427	-0.0023512	1.03783	0.976127		46.2	-0.0115514	0.927651	1.10675	1.14123	1.07258	1.12675
46.4	1.02619	0.00235689	-0.0053331	-0.0023797	1.03831	0.976216		46.4	-0.0117234	0.928109	1.10735	1.1412	1.07245	1.12708
46.6	1.02643	0.00234685	-0.0053423	-0.0023951	1.03914	0.976377		46.6	-0.0117945	0.927852	1.10792	1.14159	1.07299	1.1275
46.8	1.0265	0.00231381	-0.0053482	-0.0024074	1.04097	0.976436		46.8	-0.0118197	0.927481	1.10872	1.14199	1.07298	1.1275
47	1.02622	0.00231299	-0.0053323	-0.0024127	1.04193	0.976274		47	-0.0119398	0.927132	1.10934	1.1427	1.07361	1.12781
47.2	1.026	0.00231701	-0.0053595	-0.0024312	1.04247	0.976341		47.2	-0.0121361	0.927078	1.10952	1.14281	1.07461	1.12768
47.4	1.02611	0.00232219	-0.0053483	-0.0024276	1.04247	0.975985		47.4	-0.0123165	0.926136	1.10988	1.14318	1.07489	1.12774
47.6	1.02622	0.00234417	-0.0053729	-0.0024085	1.04282	0.976141		47.6	-0.0122664	0.926069	1.11061	1.14364	1.07532	1.12804
47.8	1.02675	0.00234023	-0.0053953	-0.0024156	1.04374	0.976333		47.8	-0.0120478	0.926606	1.11073	1.14391	1.07533	1.12836
48	1.02686	0.00234329	-0.0053693	-0.0024029	1.04368	0.976531		48	-0.0118317	0.927408	1.11089	1.14493	1.07524	1.12887
48.2	1.02733	0.00236932	-0.0053449	-0.0023844	1.04367	0.976653		48.2	-0.0116437	0.927538	1.11094	1.14511	1.07644	1.12941
48.4	1.02715	0.0023746	-0.0053808	-0.0023506	1.04309	0.976957		48.4	-0.0119423	0.927722	1.11106	1.14563	1.0763	1.13043
48.6	1.02753	0.00237945	-0.0053862	-0.0023286	1.04246	0.977813		48.6	-0.0120296	0.928225	1.11114	1.14585	1.07625	1.13119
48.8	1.02806	0.00240341	-0.005353	-0.0023018	1.04103	0.977937		48.8	-0.0116644	0.927709	1.11077	1.14667	1.07549	1.13219
49	1.02777	0.0024101	-0.0053417	-0.0022922	1.0401	0.977874		49	-0.0116681	0.928883	1.11048	1.1472	1.0753	1.13225
49.2	1.02755	0.0024372	-0.0053199	-0.0022783	1.03929	0.977895		49.2	-0.0112048	0.929253	1.11067	1.14792	1.07525	1.13201
49.4	1.02749	0.00244249	-0.0053181	-0.0023087	1.03933	0.978349		49.4	-0.0112732	0.929874	1.11064	1.14808	1.07534	1.13212
49.6	1.02719	0.0024313	-0.0053319	-0.0023241	1.03924	0.978189		49.6	-0.0115042	0.93068	1.11103	1.14831	1.07539	1.13223
49.8	1.02636	0.00240503	-0.0053634	-0.0023501	1.0393	0.97896		49.8	-0.0112351	0.931086	1.11015	1.14826	1.07604	1.13282
50	1.0261	0.00239244	-0.0053271	-0.0023416	1.03907	0.979618		50	-0.0108414	0.931622	1.11037	1.14924	1.07588	1.13322
50.2	1.02569	0.00235964	-0.00533	-0.0023321	1.0393	0.979062		50.2	-0.0108671	0.932071	1.11031	1.14939	1.07638	1.133
50.4	1.02569	0.00234944	-0.0053072	-0.002363	1.03985	0.978856		50.4	-0.0113665	0.931928	1.10964	1.14972	1.07715	1.13285
50.6	1.02501	0.00231504	-0.0052983	-0.0023833	1.04115	0.978949		50.6	-0.0113255	0.931618	1.10957	1.15035	1.07791	1.13288
50.8	1.0251	0.00228669	-0.0053363	-0.0024146	1.04251	0.979252		50.8	-0.0113662	0.932135	1.10939	1.1501	1.07855	1.13317
51	1.0257	0.00226511	-0.0053469	-0.0024346	1.04328	0.979787		51	-0.0110791	0.932554	1.10953	1.14968	1.07977	1.13341
51.2	1.02602	0.00224658	-0.0053659	-0.0024605	1.04365	0.980687		51.2	-0.0107326	0.933206	1.10981	1.14936	1.08013	1.13371
51.4	1.02699	0.00222703	-0.00539	-0.0024628	1.04407	0.980706		51.4	-0.0110386	0.93351	1.11072	1.14929	1.07977	1.13449
51.6	1.02769	0.0022157	-0.0054254	-0.0024854	1.04343	0.981273		51.6	-0.011174	0.933874	1.11148	1.14938	1.07882	1.13524
51.8	1.02815	0.00219566	-0.0054389	-0.002517	1.04361	0.981926		51.8	-0.0110621	0.934222	1.11146	1.14947	1.07909	1.13656
52	1.02879	0.00218708	-0.0054486	-0.0025335	1.04363	0.982301		52	-0.0109841	0.935032	1.11128	1.15001	1.07925	1.13744
52.2	1.02961	0.00220782	-0.0054332	-0.002528	1.04369	0.98222		52.2	-0.0113677	0.934687	1.11172	1.15028	1.07922	1.13789
52.4	1.03034	0.00221669	-0.0054577	-0.0025215	1.04299	0.982857		52.4	-0.0114863	0.935557	1.11201	1.15029	1.07808	1.13945
52.6	1.03097	0.0022199	-0.0054577	-0.0025317	1.04204	0.983385		52.6	-0.0119188	0.935872	1.11205	1.15034	1.07762	1.14023
52.8	1.03153	0.00224329	-0.0054577	-0.0025291	1.04178	0.983134		52.8	-0.0115348	0.935202	1.11151	1.15064	1.07725	1.13999
53	1.03169	0.00225303	-0.0054746	-0.002518	1.04171	0.983205		53	-0.0113509	0.935353	1.11159	1.15113	1.0773	1.14013
53.2	1.0313	0.00227061	-0.0054898	-0.0025265	1.04191	0.983505		53.2	-0.0109677	0.935396	1.11212	1.15116	1.07783	1.14032
53.4	1.03162	0.00224695	-0.0055297	-0.0025361	1.04295	0.984624		53.4	-0.0110595	0.935212	1.1125	1.15112	1.07874	1.14106
53.6	1.03103	0.00220996	-0.0055429	-0.0025281	1.04272	0.985163		53.6	-0.0108305	0.935262	1.11271	1.15115	1.07967	1.14176
53.8	1.03089	0.00219477	-0.0055536	-0.0025098	1.04228	0.98532		53.8	-0.0107356	0.934966	1.11299	1.15127	1.08006	1.14205
54	1.0305	0.00214394	-0.0055732	-0.0025279	1.0422	0.986044		54	-0.0106285	0.93529	1.11292	1.151	1.08091	1.14223
54.2	1.03038	0.00212715	-0.0055953	-0.0025367	1.0425	0.985803		54.2	-0.0108209	0.934733	1.11294	1.15115	1.08202	1.142
54.4	1.03011	0.00212501	-0.0056173	-0.0025569	1.04283	0.986107		54.4	-0.0112328	0.934588	1.11266	1.15143	1.08239	1.14211
54.6	1.03012	0.00210658	-0.0056392	-0.0025569	1.04354	0.98682		54.6	-0.0109914	0.935206	1.11321	1.152	1.08261	1.14266
54.8	1.03035	0.00208733	-0.0056801	-0.0025785	1.04402	0.987		54.8	-0.0111805	0.935988	1.11366	1.15218	1.08279	1.14288
55	1.0305	0.00205719	-0.0056895	-0.0025882	1.04461	0.987931		55	-0.0110331	0.936302	1.11386	1.15252	1.08233	1.14288
55.2	1.03055	0.0020577	-0.0056867	-0.0025717	1.04461	0.988473		55.2	-0.0110417	0.937113	1.11425	1.15303	1.08184	1.14376
55.4	1.03128	0.00204878	-0.0057073	-0.002576	1.04438	0.988507		55.4	-0.0114259	0.93676	1.11394	1.15353	1.08107	1.1443
55.6	1.03137	0.0020283	-0.0057084	-0.0025788	1.04418	0.988832		55.6	-0.0113649	0.937294	1.11453	1.15406	1.08073	1.14447
55.8	1.03161	0.00203444	-0.0056472	-0.0025578	1.04407	0.989227		55.8	-0.0112637	0.937182	1.11453	1.15526	1.08046	1.14545
56	1.03205	0.00206419	-0.0056122	-0.0025655	1.04449	0.989314		56	-0.0113569	0.93745	1.11522	1.1566	1.0801	1.14612
56.2	1.03213	0.00206075	-0.0055853	-0.0025584	1.04424	0.988852		56.2	-0.011322	0.937586	1.1158	1.15697	1.07954	1.14635
56.4	1.03202	0.00204288	-0.0055869	-0.0025669	1.04427	0.989387		56.4	-0.0109755	0.938261	1.11487	1.1566	1.07915	1.14727
56.6	1.03166	0.00203218	-0.0055729	-0.0025662	1.04505	0.989138		56.6	-0.0115289	0.938111	1.11416	1.15707	1.07967	1.14742
56.8	1.03194	0.00204081	-0.0055385	-0.0025613	1.04582	0.988603		56.8	-0.0112509	0.937341	1.11374	1.15759	1.07983	1.14682
57	1.03148	0.00202653	-0.005562	-0.0025403	1.04599	0.988793		57	-0.0117994	0.937393	1.11369	1.15803	1.08011	1.14741
57.2	1.03074	0.00203941	-0.005562	-0.0025208	1.04595	0.988569		57.2	-0.0118942	0.937545	1.11399	1.15826	1.08104	1.14691
57.4	1.03144	0.00202751	-0.0055615	-0.0025291	1.04609	0.98909		57.4	-0.0115353	0.937037	1.11394	1.15783	1.08188	1.14798
57.6	1.03153	0.00200551	-0.0055601	-0.002549	1.04545	0.989467		57.6	-0.0113542	0.936878	1.1141	1.15733	1.08196	1.14846
57.8	1.03178	0.0019656	-0.0055855	-0.0025783	1.04519	0.989375		57.8	-0.0117215	0.936542	1.11433	1.15644	1.08204	1.14774
58	1.03217	0.00193456	-0.0056175	-0.0026173	1.04522	0.989972		58	-0.0117258	0.936671	1.11431	1.15606	1.08277	1.1475
58.2	1.03283	0.00193917	-0.0056502	-0.0026171	1.0452	0.990226		58.2	-0.011634	0.936435	1.11513	1.15647	1.08363	1.14752
58.4	1.03274	0.00190603	-0.005653	-0.0026473	1.04596	0.990606		58.4	-0.0116961	0.936991	1.11542	1.15661	1.08377	1.14721
58.6	1.0327	0.00188415	-0.0056768	-0.0026557	1.04572	0.990245		58.6	-0.0118221	0.938312	1.11601	1.15716	1.0837	1.14688
58.8	1.03275	0.00184443	-0.0057115	-0.0026913	1.04587	0.990227		58.8	-0.0117395	0.938903	1.11676	1.1568	1.08405	1.1465
59	1.03326	0.00182754	-0.0057241	-0.0026804	1.04606	0.990449		59	-0.0113496	0.939296	1.11706	1.15686	1.08401	1.14645
59.2	1.03418	0.00181846	-0.0057344	-0.0026748	1.04588	0.990376		59.2	-0.0107187	0.939705	1.11742	1.15713	1.08443	1.14608
59.4	1.03446	0.00179511	-0.0057484	-0.0027044	1.04585	0.99026		59.4	-0.0109038	0.93965	1.11725	1.15703	1.08426	1.14541
59.6	1.03472	0.00178063	-0.0057192	-0.0026963	1.04591	0.990182		59.6	-0.0102424	0.939969	1.11821	1.15755	1.08441	1.14566
59.8	1.0345	0.00176254	-0.0057071	-0.0027186	1.04608	0.989778		59.8	-0.0100812	0.939635	1.1185	1.15787	1.08472	1.14651
60	1.03439	0.00176516	-0.0057384	-0.0027429	1.04639	0.989498		60	-0.010037	0.940023	1.11923	1.15799	1.08527	1.14668
60.2	1.0345	0.00172079	-0.0057478	-0.0027399	1.04648	0.989371		60.2	-0.0101603	0.940882	1.11861	1.15757	1.085	1.14681
60.4	1.03433	0.00171095	-0.0057404	-0.0027598	1.04702	0.989988		60.4	-0.0104888	0.941059	1.11737	1.15784	1.08528	1.14819
60.6	1.03431	0.00173346	-0.0057121	-0.0027466	1.0475	0.990097		60.6	-0.0105452	0.941062	1.11757	1.15853	1.08557	1.1491
60.8	1.03458	0.00172885	-0.0057131	-0.0027631	1.04824	0.99014		60.8	-0.0107565	0.941052	1.11769	1.15852	1.0852	1.14969
61	1.03442	0.00174669	-0.0057127	-0.0027554	1.04871	0.99055		61	-0.0110908	0.941957	1.11729	1.15876	1.08604	1.15061
61.2	1.03429	0.00176283	-0.0056862	-0.0027447	1.04839	0.991206		61.2	-0.0111751	0.94253	1.1175	1.15899	1.08624	1.15133
61.4	1.03471	0.00178524	-0.0056578	-0.0027593	1.04871	0.992358		61.4	-0.0114513	0.942248	1.11753	1.15874	1.0861	1.15241
61.6	1.03488	0.00175694	-0.0056776	-0.0027752	1.04873	0.993545		61.6	-0.0116632	0.942356	1.11801	1.1583	1.08583	1.15282
61.8	1.03548	0.00174503	-0.0056653	-0.0027912	1.04864	0.994116		61.8	-0.0121387	0.942064	1.1189	1.15832	1.08615	1.15297
62	1.03594	0.00175509	-0.0056406	-0.0027721	1.0485	0.994913		62	-0.0121007	0.94243	1.11953	1.15935	1.08615	1.15333
62.2	1.03601	0.00175107	-0.0056527	-0.0027545	1.04846	0.995451		62.2	-0.0119194	0.942722	1.12011	1.15986	1.08613	1.15326
62.4	1.03558	0.00173794	-0.0056671	-0.0027798	1.04936	0.996003		62.4	-0.0120354	0.943116	1.12075	1.1602	1.08587	1.15293
62.6	1.03576	0.00174472	-0.0056947	-0.0027801	1.04843	0.996154		62.6	-0.0118214	0.943433	1.12152	1.16031	1.08587	1.15322
62.8	1.03592	0.00172069	-0.0057308	-0.0027982	1.04867	0.996785		62.8	-0.0114597	0.943593	1.12246	1.16016	1.08653	1.1535
63	1.03599	0.00174222	-0.005754	-0.0027904	1.0489	0.996656		63	-0.0112868	0.943536	1.12253	1.16062	1.08694	1.15335
63.2	1.03621	0.00173805	-0.0058088	-0.0028105	1.04887	0.996709		63.2	-0.011218	0.943299	1.12255	1.16048	1.08727	1.1529
63.4	1.03601	0.00168933	-0.0058691	-0.0028353	1.04924	0.996562		63.4	-0.0115069	0.943294	1.1223	1.16033	1.08746	1.1527
63.6	1.03605	0.00167384	-0.0058858	-0.0028379	1.05	0.996478		63.6	-0.0111671	0.943215	1.12228	1.16052	1.08799	1.15335
63.8	1.03597	0.00164708	-0.0059245	-0.0028617	1.0506	0.996485		63.8	-0.0109896	0.943636	1.12215	1.16057	1.08815	1.15388
64	1.03617	0.00164017	-0.0059541	-0.0028592	1.05016	0.996832		64	-0.010974	0.943869	1.12204	1.16079	1.0878	1.15406
64.2	1.03599	0.00159715	-0.0059684	-0.0028824	1.05023	0.997423		64.2	-0.0108995	0.943726	1.12185	1.16086	1.0872	1.15544
64.4	1.03577	0.00159553	-0.005956	-0.0028956	1.05027	0.997752		64.4	-0.0105284	0.943503	1.12168	1.1616	1.08738	1.15682
64.6	1.03609	0.00156546	-0.005962	-0.0029064	1.05069	0.997706		64.6	-0.0101294	0.943571	1.12216	1.16134	1.08728	1.15699
64.8	1.03633	0.0015516	-0.005957	-0.0028962	1.05121	0.998116		64.8	-0.0101512	0.944081	1.12182	1.16127	1.08729	1.15808
65	1.03549	0.00155866	-0.0059108	-0.0028584	1.05117	0.998448		65	-0.0107501	0.944939	1.1214	1.16219	1.08773	1.15855
65.2	1.03512	0.00153995	-0.0059038	-0.0028287	1.05122	0.999147		65.2	-0.0110677	0.945129	1.12182	1.16264	1.08777	1.1591
65.4	1.03457	0.00156067	-0.005884	-0.0028249	1.05109	0.999067		65.4	-0.011376	0.945057	1.12189	1.16289	1.08701	1.15876
65.6	1.03473	0.0015369	-0.0058921	-0.0028423	1.05082	0.998864		65.6	-0.0113022	0.944657	1.12218	1.16308	1.08665	1.15844
65.8	1.03538	0.00155795	-0.0058454	-0.0028265	1.05039	0.998352		65.8	-0.0114934	0.94457	1.12242	1.16447	1.08653	1.15818
66	1.03608	0.00158538	-0.0058285	-0.0027872	1.05014	0.997982		66	-0.0111107	0.944302	1.12255	1.16538	1.08667	1.15749
66.2	1.0368	0.00156785	-0.0058618	-0.0027995	1.05054	0.997616		66.2	-0.0110123	0.944167	1.12288	1.16558	1.08678	1.15747
66.4	1.03718	0.00153998	-0.0058811	-0.0028118	1.05134	0.9982		66.4	-0.0108915	0.944259	1.1234	1.16538	1.08723	1.15789
66.6	1.03759	0.00154381	-0.0058853	-0.0027828	1.05061	0.997964		66.6	-0.0108442	0.944178	1.12377	1.16595	1.0874	1.15825
66.8	1.03774	0.00153801	-0.0059291	-0.0027721	1.05094	0.998065		66.8	-0.010609	0.944974	1.12412	1.16626	1.08785	1.15835
67	1.03811	0.00156122	-0.0059583	-0.0027883	1.05148	0.997386		67	-0.010839	0.944962	1.12359	1.16653	1.08827	1.15791
67.2	1.03847	0.00154726	-0.0059917	-0.002804	1.05172	0.99698		67.2	-0.0110367	0.945076	1.12423	1.16679	1.08858	1.15704
67.4	1.03882	0.0015044	-0.0060006	-0.002835	1.05253	0.997009		67.4	-0.0109175	0.945155	1.12395	1.16685	1.08856	1.15643
67.6	1.03961	0.00149733	-0.006025	-0.0028674	1.05319	0.997458		67.6	-0.0102571	0.944761	1.12412	1.16613	1.08875	1.15649
67.8	1.03994	0.00152006	-0.0060346	-0.00289	1.05278	0.997854		67.8	-0.0097045	0.945227	1.12417	1.16639	1.08817	1.15709
68	1.04004	0.00149874	-0.0060808	-0.0029368	1.05242	0.998561		68	-0.0096235	0.945255	1.1245	1.1659	1.08802	1.15791
68.2	1.04025	0.00148252	-0.0061104	-0.0029526	1.05233	0.999345		68.2	-0.0093334	0.945558	1.1249	1.16516	1.08796	1.15895
68.4	1.04084	0.00146072	-0.0061008	-0.0029844	1.05298	0.999423		68.4	-0.0089285	0.946473	1.12448	1.16471	1.08875	1.15904
68.6	1.04056	0.00143138	-0.0061336	-0.0030019	1.05387	1.00009		68.6	-0.0091789	0.946952	1.12456	1.16405	1.08941	1.15938
68.8	1.03948	0.00143019	-0.0061341	-0.0029922	1.05365	1.00073		68.8	-0.0091647	0.948103	1.12395	1.16406	1.08944	1.16027
69	1.03829	0.00146782	-0.0060975	-0.0029851	1.05423	1.00084		69	-0.0099782	0.948451	1.12439	1.16461	1.0894	1.16037
69.2	1.03768	0.00146418	-0.0061096	-0.003028	1.05425	1.00117		69.2	-0.0101887	0.948472	1.1248	1.16435	1.08963	1.16106
69.4	1.03757	0.00148116	-0.00608	-0.0030397	1.05398	1.00083		69.4	-0.0101792	0.948358	1.12523	1.16505	1.08947	1.16058
69.6	1.03788	0.00148518	-0.0061004	-0.0030706	1.05421	1.00108		69.6	-0.0101493	0.948494	1.12546	1.16515	1.08985	1.16084
69.8	1.03805	0.00150424	-0.0060934	-0.0030669	1.05422	1.00128		69.8	-0.0107375	0.948975	1.1256	1.16535	1.08985	1.16134
70	1.03876	0.00149625	-0.00608	-0.0030583	1.05444	1.00174		70	-0.0106251	0.948781	1.1258	1.16507	1.09024	1.16135
70.2	1.03914	0.00146996	-0.0060711	-0.0030339	1.05438	1.00186		70.2	-0.0105144	0.949201	1.12566	1.16552	1.08994	1.16198
70.4	1.0385	0.00146117	-0.0060624	-0.0030027	1.05435	1.00187		70.4	-0.01093	0.949753	1.12568	1.16618	1.09001	1.16175
70.6	1.03843	0.001463	-0.0060495	-0.0029812	1.05354	1.00162		70.6	-0.01086	0.949707	1.12523	1.16694	1.08986	1.16144
70.8	1.03833	0.00144221	-0.0060723	-0.0029652	1.05363	1.00165		70.8	-0.0107813	0.950266	1.12527	1.16705	1.08969	1.16229
71	1.03807	0.00142577	-0.0060825	-0.0029691	1.05377	1.00127		71	-0.0111551	0.949932	1.12548	1.16759	1.09007	1.16165
71.2	1.0376	0.00140941	-0.0060707	-0.002955	1.05356	1.00111		71.2	-0.0118069	0.949547	1.12616	1.16815	1.08963	1.1614
71.4	1.03789	0.00138564	-0.0060817	-0.0029592	1.05441	1.0015		71.4	-0.0118681	0.948736	1.12589	1.16812	1.09008	1.1616
71.6	1.03825	0.00137794	-0.006091	-0.0029663	1.05515	1.00248		71.6	-0.011962	0.948863	1.12614	1.16829	1.09069	1.16235
71.8	1.03811	0.00140039	-0.0060606	-0.00295	1.05547	1.00281		71.8	-0.0120441	0.949525	1.12588	1.16952	1.0908	1.16286
72	1.03883	0.00137606	-0.0060732	-0.0029465	1.05624	1.00295		72	-0.0123423	0.949664	1.126	1.16973	1.09124	1.16281
72.2	1.03908	0.00138485	-0.00607	-0.002934	1.05674	1.00297		72.2	-0.0122954	0.949803	1.12603	1.16977	1.0917	1.16347
72.4	1.03934	0.00136105	-0.0060696	-0.0029486	1.05739	1.00292		72.4	-0.0122403	0.949333	1.12613	1.17006	1.09257	1.1636
72.6	1.03863	0.00137617	-0.0060922	-0.0029672	1.05754	1.00324		72.6	-0.0125112	0.94928	1.12633	1.17026	1.09249	1.16381
72.8	1.03822	0.00140548	-0.0060914	-0.002976	1.05796	1.00361		72.8	-0.0122352	0.949289	1.12662	1.17119	1.09301	1.16431
73	1.03801	0.00143476	-0.0060907	-0.0030278	1.05919	1.00401		73	-0.0124969	0.948441	1.12799	1.1713	1.09373	1.16492
73.2	1.03831	0.00139835	-0.0061262	-0.0030718	1.05939	1.00456		73.2	-0.0123157	0.948966	1.12771	1.17116	1.09473	1.16556
73.4	1.03863	0.0013992	-0.006124	-0.0030603	1.05962	1.00499		73.4	-0.0119613	0.94898	1.12813	1.17163	1.09489	1.16529
73.6	1.03931	0.00139701	-0.0061651	-0.0031151	1.0595	1.00519		73.6	-0.0118461	0.949513	1.12827	1.1711	1.09525	1.16549
73.8	1.04009	0.0013757	-0.006156	-0.0031175	1.05951	1.00535		73.8	-0.011695	0.949387	1.12835	1.17091	1.0948	1.16494
74	1.04061	0.00133869	-0.0061751	-0.0031355	1.05908	1.00521		74	-0.0109383	0.949207	1.12808	1.17071	1.09458	1.16499
74.2	1.04084	0.00128554	-0.0062076	-0.0031636	1.05842	1.00502		74.2	-0.0105916	0.949647	1.1276	1.17003	1.09446	1.16511
74.4	1.04041	0.00122191	-0.0062517	-0.0032155	1.05843	1.00544		74.4	-0.0107619	0.949569	1.12822	1.16936	1.0942	1.16509
74.6	1.04075	0.00117814	-0.0062927	-0.0032187	1.05783	1.00567		74.6	-0.0101084	0.949099	1.12752	1.16891	1.09387	1.16533
74.8	1.04041	0.00114339	-0.0063361	-0.0032154	1.05752	1.00615		74.8	-0.0107301	0.949402	1.12753	1.16826	1.0936	1.16595
75	1.04044	0.00111027	-0.0063317	-0.003217	1.05789	1.0063		75	-0.0111022	0.949885	1.12744	1.16842	1.09415	1.16539
75.2	1.04002	0.00109188	-0.006315	-0.0031778	1.05724	1.00608		75.2	-0.0118269	0.949441	1.12718	1.16899	1.0936	1.1651
75.4	1.04034	0.00106646	-0.0063104	-0.0031703	1.05755	1.00657		75.4	-0.0117419	0.949509	1.1267	1.16911	1.09398	1.16553
75.6	1.04066	0.00109022	-0.0062681	-0.0031395	1.05732	1.00723		75.6	-0.0114202	0.950011	1.12652	1.16964	1.09365	1.16534
75.8	1.04115	0.00109218	-0.006246	-0.003091	1.05657	1.00685		75.8	-0.0112977	0.950137	1.12626	1.17041	1.09271	1.16525
76	1.04152	0.0011001	-0.0062376	-0.0030696	1.05649	1.007		76	-0.0116318	0.949982	1.12578	1.17085	1.09204	1.16573
76.2	1.04181	0.00111165	-0.0062363	-0.0030578	1.05632	1.00711		76.2	-0.0111936	0.950147	1.12554	1.17143	1.09203	1.16648
76.4	1.04229	0.00109786	-0.0062452	-0.0030573	1.05613	1.00766		76.4	-0.0108693	0.950748	1.12519	1.17224	1.09197	1.16619
76.6	1.04208	0.00109152	-0.0062669	-0.0030744	1.05619	1.00811		76.6	-0.0110397	0.950717	1.12499	1.17234	1.09188	1.1663
76.8	1.04185	0.00109805	-0.0062914	-0.0030533	1.05692	1.00828		76.8	-0.0113164	0.951469	1.12504	1.17309	1.09266	1.16681
77	1.0417	0.00108762	-0.0062984	-0.0030709	1.0569	1.00899		77	-0.0114509	0.952117	1.12536	1.17301	1.09305	1.16752
77.2	1.04221	0.00109103	-0.0062959	-0.003067	1.05654	1.00968		77.2	-0.0112861	0.952862	1.12519	1.17319	1.09339	1.1685
77.4	1.04183	0.00110752	-0.0062695	-0.0030624	1.05624	1.01002		77.4	-0.0113739	0.952999	1.12603	1.17373	1.0934	1.16877
77.6	1.04207	0.00110056	-0.0062849	-0.0031158	1.05621	1.0091		77.6	-0.0112202	0.952713	1.12659	1.17345	1.09419	1.169
77.8	1.0419	0.00108137	-0.0062771	-0.0031312	1.05607	1.00979		77.8	-0.0110305	0.952773	1.12694	1.17318	1.0939	1.16941
78	1.04187	0.0010477	-0.0063119	-0.0032116	1.05559	1.00939		78	-0.0104329	0.952993	1.12707	1.17231	1.09382	1.1696
78.2	1.04172	0.00102148	-0.0063242	-0.0032626	1.05592	1.00968		78.2	-0.0105423	0.953836	1.12741	1.1717	1.09425	1.16964
78.4	1.04143	0.00101747	-0.0063352	-0.003289	1.0569	1.00953		78.4	-0.0100947	0.953424	1.1285	1.17192	1.09471	1.16946
78.6	1.04162	0.00104771	-0.0063281	-0.0032733	1.05671	1.00892		78.6	-0.0100719	0.953718	1.12834	1.17206	1.095	1.16914
78.8	1.04179	0.00104992	-0.0062724	-0.0032764	1.05664	1.00857		78.8	-0.0101104	0.954485	1.12849	1.172	1.09551	1.16887
79	1.04196	0.0010448	-0.0062483	-0.0032642	1.05672	1.00819		79	-0.0100067	0.954573	1.12878	1.17277	1.0959	1.16888
79.2	1.04167	0.00107194	-0.006225	-0.0032256	1.05589	1.00774		79.2	-0.0099682	0.953597	1.12895	1.17336	1.09573	1.16907
79.4	1.0417	0.00109289	-0.0061787	-0.0032414	1.05678	1.00796		79.4	-0.0096658	0.953671	1.12961	1.17333	1.09647	1.1693
79.6	1.04181	0.00113851	-0.0061655	-0.0032119	1.05712	1.00829		79.6	-0.0087803	0.953755	1.13003	1.17358	1.09627	1.16894
79.8	1.04205	0.00113921	-0.0061644	-0.0031941	1.05749	1.00807		79.8	-0.0091608	0.953484	1.13013	1.1742	1.0955	1.1695
80	1.04226	0.00114656	-0.0061676	-0.0031777	1.05838	1.00864		80	-0.0091188	0.95326	1.1298	1.17499	1.09595	1.17008
80.2	1.04282	0.00111338	-0.0062148	-0.0031972	1.05895	1.009		80.2	-0.0087373	0.953205	1.13002	1.17516	1.09615	1.17072
80.4	1.04327	0.00110387	-0.0062468	-0.003211	1.05921	1.00983		80.4	-0.0087473	0.953287	1.12965	1.17552	1.09608	1.17136
80.6	1.04322	0.00106967	-0.0063181	-0.0032131	1.05999	1.01006		80.6	-0.0092848	0.953044	1.12968	1.17476	1.09642	1.17221
80.8	1.04333	0.00106231	-0.0063846	-0.0032183	1.06052	1.01073		80.8	-0.0096791	0.953508	1.13046	1.17471	1.09668	1.17248
81	1.04379	0.00106456	-0.0064088	-0.0032221	1.06045	1.01221		81	-0.009599	0.953263	1.13084	1.1748	1.09669	1.17349
81.2	1.0446	0.00107211	-0.0064409	-0.0032592	1.06016	1.01319		81.2	-0.009771	0.953205	1.13119	1.17458	1.09613	1.17471
81.4	1.04472	0.00107773	-0.0064615	-0.0032689	1.05982	1.01356		81.4	-0.0095725	0.953258	1.13133	1.17473	1.09659	1.17453
81.6	1.04511	0.0010628	-0.0065005	-0.0033149	1.05991	1.01299		81.6	-0.0095977	0.952801	1.1313	1.1747	1.0968	1.17447
81.8	1.04578	0.00103508	-0.0065295	-0.0033701	1.05893	1.01314		81.8	-0.0091632	0.954113	1.13111	1.17456	1.09581	1.17384
82	1.04603	0.00100428	-0.0065445	-0.003398	1.05885	1.01297		82	-0.0087505	0.954725	1.13159	1.17513	1.09548	1.17335
82.2	1.0459	0.00096816	-0.0065556	-0.0034038	1.05883	1.01247		82.2	-0.0088393	0.95538	1.13181	1.17564	1.09496	1.17293
82.4	1.04629	0.00093373	-0.006553	-0.0034161	1.05859	1.01152		82.4	-0.0084037	0.955097	1.13211	1.17568	1.09495	1.17198
82.6	1.04644	0.00091714	-0.0065086	-0.003422	1.05769	1.01119		82.6	-0.0089605	0.955821	1.1322	1.17607	1.09502	1.17185
82.8	1.04688	0.00088544	-0.0064706	-0.0034234	1.05767	1.01091		82.8	-0.0089379	0.956653	1.13202	1.17625	1.09558	1.17145
83	1.0475	0.00088457	-0.0064777	-0.0034343	1.05758	1.01126		83	-0.0094649	0.956484	1.13241	1.17664	1.09614	1.17154
83.2	1.04756	0.00088125	-0.0064576	-0.0034174	1.05748	1.01096		83.2	-0.0095585	0.95662	1.13284	1.17673	1.09641	1.17174
83.4	1.04687	0.00087247	-0.0064299	-0.0034131	1.058	1.01145		83.4	-0.0094682	0.956791	1.13303	1.17678	1.09717	1.17171
83.6	1.04647	0.0008901	-0.0064428	-0.0033945	1.05775	1.01198		83.6	-0.009411	0.956489	1.13301	1.17707	1.09693	1.17227
83.8	1.04631	0.00089047	-0.0064296	-0.0033824	1.05822	1.01268		83.8	-0.0100666	0.955872	1.13303	1.17778	1.0972	1.17317
84	1.04582	0.00086896	-0.0064344	-0.0033957	1.05808	1.01388		84	-0.0102665	0.955958	1.13274	1.17791	1.09738	1.17417
84.2	1.04568	0.0008618	-0.0064622	-0.0034317	1.05851	1.01507		84.2	-0.0101424	0.955731	1.13278	1.17754	1.09713	1.17507
84.4	1.04536	0.00086646	-0.0064937	-0.0034282	1.05831	1.01537		84.4	-0.0110455	0.956149	1.13265	1.17764	1.09677	1.1753
84.6	1.045	0.00084236	-0.0065251	-0.0034362	1.05893	1.01576		84.6	-0.0116804	0.955941	1.13334	1.1775	1.09721	1.17566
84.8	1.04525	0.00086784	-0.006508	-0.0034347	1.05909	1.01683		84.8	-0.0118525	0.956087	1.13399	1.17825	1.09688	1.17548
85	1.04603	0.00089326	-0.0065008	-0.0034456	1.05999	1.01711		85	-0.0111681	0.956146	1.13345	1.17828	1.09665	1.1764
85.2	1.046	0.00091272	-0.006485	-0.0034553	1.06038	1.01718		85.2	-0.0111566	0.956246	1.13398	1.17893	1.09654	1.17708
85.4	1.04556	0.0009045	-0.0064915	-0.0034509	1.06106	1.01694		85.4	-0.0105869	0.956124	1.1341	1.17923	1.09683	1.17672
85.6	1.0463	0.00088972	-0.0064795	-0.0034644	1.06169	1.0166		85.6	-0.0101876	0.956299	1.13431	1.17939	1.09643	1.17655
85.8	1.04683	0.00088299	-0.006477	-0.0034721	1.06175	1.01683		85.8	-0.0097119	0.95702	1.1339	1.17971	1.0959	1.17678
86	1.0467	0.00087054	-0.0064514	-0.0034459	1.06192	1.01654		86	-0.0095335	0.957216	1.13425	1.18051	1.09578	1.1764
86.2	1.04675	0.00086031	-0.0064659	-0.0034392	1.06197	1.01586		86.2	-0.0095268	0.957127	1.1334	1.18044	1.09604	1.17612
86.4	1.04717	0.00085907	-0.0064405	-0.0034614	1.06246	1.0155		86.4	-0.0090379	0.957218	1.13355	1.18047	1.09715	1.17656
86.6	1.04745	0.00086665	-0.0064256	-0.0034582	1.06273	1.01527		86.6	-0.0090633	0.958183	1.13283	1.18084	1.09762	1.17655
86.8	1.04835	0.00085691	-0.0064698	-0.0034586	1.06322	1.01477		86.8	-0.008714	0.958875	1.13268	1.18079	1.09819	1.17635
87	1.04861	0.00086098	-0.0064743	-0.0034605	1.06347	1.01419		87	-0.0086095	0.958122	1.13258	1.18093	1.09859	1.17634
87.2	1.0481	0.00084062	-0.0064669	-0.0034345	1.06286	1.01444		87.2	-0.0086983	0.957897	1.13224	1.18099	1.09817	1.17655
87.4	1.04776	0.00085758	-0.0064634	-0.0034148	1.06317	1.01491		87.4	-0.0089141	0.957632	1.13169	1.18148	1.09867	1.17598
87.6	1.04734	0.00086861	-0.00645	-0.0034236	1.0633	1.01539		87.6	-0.0092841	0.957092	1.13213	1.18192	1.09913	1.17625
87.8	1.04708	0.00087182	-0.0064727	-0.0034382	1.06311	1.01596		87.8	-0.008983	0.957628	1.13177	1.1823	1.09878	1.17633
88	1.04668	0.00083248	-0.0065059	-0.0034661	1.0624	1.01641		88	-0.0090957	0.957292	1.13216	1.18208	1.09842	1.17661
88.2	1.04709	0.00082222	-0.0065316	-0.0034797	1.06252	1.01683		88.2	-0.0091523	0.957334	1.13275	1.18232	1.09836	1.17714
88.4	1.04699	0.00078832	-0.0065594	-0.0034729	1.06247	1.01659		88.4	-0.0102083	0.957711	1.13331	1.18232	1.09838	1.17708
88.6	1.04714	0.00078205	-0.0065298	-0.0034772	1.06338	1.0171		88.6	-0.0101526	0.957716	1.13408	1.18294	1.09898	1.17762
88.8	1.04726	0.00079521	-0.0065218	-0.0034609	1.06399	1.01757		88.8	-0.0097241	0.958146	1.13411	1.18351	1.09891	1.1779
89	1.0477	0.00078498	-0.0065504	-0.0034798	1.0644	1.01772		89	-0.008864	0.957836	1.13429	1.18306	1.09917	1.17856
89.2	1.04765	0.00079333	-0.0065343	-0.0034387	1.06449	1.01818		89.2	-0.0093193	0.957871	1.13514	1.18393	1.09934	1.17881
89.4	1.04859	0.00077154	-0.0065287	-0.0034278	1.0652	1.01924		89.4	-0.0093374	0.957963	1.13523	1.18336	1.09972	1.17958
89.6	1.04969	0.00077491	-0.0065294	-0.0034237	1.06536	1.0199		89.6	-0.0092391	0.958849	1.1348	1.18319	1.10006	1.17987
89.8	1.04933	0.00077694	-0.0065235	-0.0034146	1.06567	1.02028		89.8	-0.0098214	0.959505	1.13519	1.18361	1.10059	1.1803
90	1.04915	0.00078246	-0.0065028	-0.0033905	1.06544	1.02008		90	-0.0099181	0.960073	1.13541	1.18379	1.1009	1.18019
90.2	1.04923	0.00077804	-0.0064956	-0.0033892	1.0661	1.02032		90.2	-0.0100952	0.960243	1.13576	1.18338	1.10176	1.1812
90.4	1.0495	0.00079287	-0.0064692	-0.0033858	1.06654	1.02076		90.4	-0.0099234	0.960757	1.13596	1.18359	1.10215	1.18203
90.6	1.04982	0.00081641	-0.0064681	-0.003361	1.06625	1.0208		90.6	-0.0100725	0.961344	1.13602	1.18424	1.10169	1.18147
90.8	1.04994	0.00079599	-0.0064787	-0.003368	1.06652	1.02078		90.8	-0.0102461	0.96145	1.13597	1.18422	1.10195	1.18146
91	1.04972	0.00080252	-0.0064645	-0.0033596	1.06664	1.02061		91	-0.0105354	0.96122	1.13605	1.18437	1.10188	1.18169
91.2	1.05051	0.00079138	-0.0064775	-0.0033454	1.06633	1.02076		91.2	-0.0107664	0.962237	1.13608	1.18457	1.10194	1.18118
91.4	1.0507	0.00078252	-0.0065109	-0.0033518	1.06643	1.02089		91.4	-0.010687	0.962826	1.13595	1.18483	1.1024	1.18074
91.6	1.05046	0.00075679	-0.0065006	-0.0033785	1.06606	1.02109		91.6	-0.0104517	0.96328	1.1363	1.18478	1.10209	1.18125
91.8	1.05063	0.00074087	-0.0065511	-0.0033972	1.06574	1.02113		91.8	-0.0093867	0.963997	1.13622	1.185	1.10167	1.18113
92	1.05059	0.00069268	-0.0065744	-0.0034443	1.06615	1.02085		92	-0.0094821	0.96388	1.13659	1.18476	1.10156	1.18132
92.2	1.05076	0.00067215	-0.0065922	-0.0034482	1.06646	1.02032		92.2	-0.0093543	0.963854	1.13707	1.18486	1.10132	1.18123
92.4	1.05042	0.00067299	-0.0065848	-0.0034344	1.0663	1.01989		92.4	-0.0097503	0.963425	1.1366	1.18506	1.10084	1.18104
92.6	1.05052	0.00065428	-0.0066161	-0.0034638	1.06617	1.01965		92.6	-0.009126	0.963307	1.13663	1.18522	1.10069	1.1808
92.8	1.05062	0.00065136	-0.0066346	-0.0034787	1.06561	1.0203		92.8	-0.0084216	0.963034	1.13657	1.18547	1.10023	1.18105
93	1.0508	0.00065691	-0.0066305	-0.0034986	1.06533	1.02073		93	-0.0079154	0.96278	1.13627	1.1851	1.09993	1.18175
93.2	1.0508	0.00064222	-0.0066411	-0.0034993	1.06553	1.02102		93.2	-0.0080168	0.962418	1.13566	1.18474	1.09994	1.18227
93.4	1.05095	0.00062307	-0.0066432	-0.0035101	1.06541	1.02155		93.4	-0.0083078	0.962099	1.13568	1.18452	1.09972	1.18323
93.6	1.05069	0.00062396	-0.0066645	-0.0035009	1.06512	1.02185		93.6	-0.0083546	0.962058	1.13491	1.18452	1.09986	1.18344
93.8	1.05043	0.00060229	-0.0066516	-0.0034856	1.06507	1.02193		93.8	-0.0089967	0.961502	1.13548	1.18492	1.10007	1.1835
94	1.05092	0.00058437	-0.006667	-0.0034758	1.06529	1.02235		94	-0.0091762	0.96113	1.13514	1.18516	1.10032	1.18358
94.2	1.05097	0.00057941	-0.0066707	-0.0034637	1.06549	1.02304		94.2	-0.0094876	0.960641	1.13555	1.18556	1.1004	1.18441
94.4	1.05088	0.00061728	-0.0066728	-0.0034525	1.06581	1.02363		94.4	-0.0095592	0.960109	1.13421	1.18642	1.10126	1.18423
94.6	1.05065	0.00061315	-0.0066716	-0.003461	1.06567	1.02356		94.6	-0.0100214	0.960458	1.13444	1.18673	1.10078	1.18373
94.8	1.05028	0.00056754	-0.0067002	-0.0034667	1.06566	1.02389		94.8	-0.010298	0.9604	1.13388	1.18619	1.1009	1.18428
95	1.05038	0.00054622	-0.0067455	-0.00347	1.06615	1.02356		95	-0.0105874	0.960527	1.13436	1.1861	1.10214	1.1846
95.2	1.05038	0.0005284	-0.0067495	-0.0034773	1.06593	1.02349		95.2	-0.0105167	0.960831	1.13458	1.186	1.10181	1.18422
95.4	1.04947	0.00051336	-0.006757	-0.0035081	1.06645	1.0241		95.4	-0.0108501	0.960294	1.13501	1.18624	1.10214	1.18488
95.6	1.04933	0.00052962	-0.0067386	-0.0035189	1.06722	1.02391		95.6	-0.0111737	0.960968	1.13596	1.18653	1.10222	1.18517
95.8	1.04929	0.00056223	-0.0067428	-0.0035221	1.0681	1.02375		95.8	-0.010588	0.960978	1.13686	1.18739	1.10255	1.18544
96	1.04939	0.00056691	-0.0067305	-0.0035308	1.06885	1.02301		96	-0.0105771	0.961282	1.13711	1.18738	1.10258	1.18486
96.2	1.0498	0.00056458	-0.0067396	-0.0035319	1.06868	1.02237		96.2	-0.010431	0.961161	1.13775	1.1874	1.10273	1.18449
96.4	1.04992	0.00060712	-0.0067153	-0.0035241	1.06853	1.0227		96.4	-0.0106276	0.961412	1.13745	1.18776	1.10298	1.18468
96.6	1.05034	0.00061823	-0.0067433	-0.003553	1.06809	1.02309		96.6	-0.0101556	0.961674	1.13829	1.18788	1.10282	1.18525
96.8	1.05086	0.00064922	-0.0066994	-0.0035645	1.06829	1.02375		96.8	-0.009789	0.961344	1.13885	1.18822	1.10293	1.18627
97	1.05129	0.00067944	-0.006679	-0.0035573	1.06824	1.02307		97	-0.0095145	0.961767	1.13838	1.18814	1.10341	1.1861
97.2	1.05211	0.00066161	-0.0066775	-0.0035394	1.06852	1.02343		97.2	-0.0095002	0.961949	1.13816	1.1888	1.10375	1.18668
97.4	1.05305	0.00067236	-0.0066597	-0.0035159	1.06925	1.02377		97.4	-0.0099225	0.961822	1.13881	1.18958	1.10451	1.18723
97.6	1.05365	0.00064281	-0.0066749	-0.0035174	1.06951	1.02366		97.6	-0.0093559	0.961874	1.13821	1.18964	1.10532	1.18692
97.8	1.05418	0.00061921	-0.0066743	-0.0035148	1.06954	1.02327		97.8	-0.0096496	0.962577	1.13879	1.19033	1.1053	1.18611
98	1.05454	0.00061532	-0.0066722	-0.0035137	1.07012	1.02306		98	-0.0093988	0.962968	1.13902	1.19059	1.10572	1.18585
98.2	1.05484	0.00060276	-0.0066758	-0.0035134	1.07034	1.02368		98.2	-0.0093145	0.963326	1.13899	1.19064	1.10534	1.18639
98.4	1.05475	0.00059377	-0.0066665	-0.0035408	1.07048	1.02394		98.4	-0.0092771	0.963225	1.13819	1.19056	1.10545	1.18613
98.6	1.05408	0.00054808	-0.0066679	-0.0035706	1.07014	1.02438		98.6	-0.0098058	0.963825	1.13848	1.19	1.10468	1.18636
98.8	1.05386	0.00047957	-0.0067002	-0.0036056	1.07002	1.02463		98.8	-0.0094727	0.963334	1.13818	1.18924	1.10486	1.18716
99	1.05328	0.0004488	-0.0067263	-0.0036237	1.07129	1.02446		99	-0.0097014	0.963004	1.13836	1.18949	1.10507	1.18736
99.2	1.05281	0.00043769	-0.0067186	-0.0036483	1.0718	1.02472		99.2	-0.0096897	0.963278	1.13884	1.18964	1.10393	1.18749
99.4	1.05228	0.00042223	-0.0067434	-0.0036722	1.07242	1.02536		99.4	-0.0103976	0.96328	1.13959	1.18956	1.10416	1.18777
99.6	1.05252	0.00042249	-0.0067672	-0.003664	1.07255	1.02602		99.6	-0.0103989	0.964099	1.1397	1.18941	1.1038	1.18814
99.8	1.05287	0.00041906	-0.0067675	-0.0036389	1.0724	1.02641		99.8	-0.0096923	0.963485	1.13977	1.18947	1.10293	1.18849
100	1.05265	0.0004044	-0.0067867	-0.0036282	1.07223	1.02644		100	-0.0096092	0.963634	1.13985	1.18885	1.10313	1.18799
100.2	1.05263	0.00041007	-0.006812	-0.0036488	1.07198	1.02703		100.2	-0.0096576	0.963447	1.14083	1.18872	1.10323	1.18811
100.4	1.05231	0.00039921	-0.0067964	-0.0036268	1.07181	1.02778		100.4	-0.0096968	0.962837	1.14047	1.18901	1.10324	1.1884
100.6	1.0532	0.00040581	-0.0068109	-0.0036129	1.07092	1.02817		100.6	-0.0094285	0.962481	1.14048	1.18943	1.10277	1.18957
100.8	1.05369	0.00038553	-0.0068014	-0.003607	1.07087	1.02835		100.8	-0.0093394	0.962254	1.14023	1.18901	1.10318	1.18933
101	1.05372	0.00033472	-0.0068393	-0.0036149	1.07054	1.02868		101	-0.0094803	0.962411	1.14055	1.18879	1.10352	1.1895
101.2	1.05419	0.00030512	-0.0068416	-0.003601	1.0704	1.02976		101.2	-0.0093207	0.962473	1.1408	1.18895	1.10388	1.1903
101.4	1.0538	0.00029667	-0.0068578	-0.0036195	1.07075	1.03019		101.4	-0.0091399	0.962234	1.14162	1.18943	1.10476	1.19033
101.6	1.05334	0.00028847	-0.0068685	-0.0036473	1.07003	1.0302		101.6	-0.0089734	0.962218	1.14148	1.18949	1.10504	1.19014
101.8	1.05351	0.00031608	-0.0068547	-0.0036488	1.06954	1.02997		101.8	-0.0092483	0.962701	1.14207	1.19013	1.10428	1.18987
102	1.05336	0.00031302	-0.0068636	-0.0036601	1.07	1.03041		102	-0.009126	0.962318	1.14163	1.19002	1.10514	1.19024
102.2	1.0537	0.00031141	-0.006885	-0.0036853	1.07013	1.03118		102.2	-0.0090435	0.962315	1.14104	1.19006	1.10486	1.19088
102.4	1.05358	0.00033214	-0.0068607	-0.0037072	1.06998	1.03074		102.4	-0.0085486	0.962264	1.14049	1.19012	1.10504	1.19086
102.6	1.05343	0.00033022	-0.0068666	-0.0037432	1.07018	1.03068		102.6	-0.0089492	0.962384	1.14002	1.18989	1.10561	1.19056
102.8	1.05401	0.00032648	-0.0068715	-0.0037393	1.07093	1.03056		102.8	-0.0086986	0.962404	1.13982	1.19025	1.10559	1.19082
103	1.05433	0.00035821	-0.0068542	-0.0037195	1.07188	1.03023		103	-0.0089147	0.962908	1.13997	1.19111	1.10536	1.19064
103.2	1.05506	0.00035958	-0.0068547	-0.0037402	1.07188	1.03037		103.2	-0.0091239	0.963986	1.13985	1.19111	1.10474	1.19071
103.4	1.05546	0.00036791	-0.0068398	-0.0037193	1.07244	1.02999		103.4	-0.0091493	0.964559	1.13957	1.19117	1.10528	1.19076
103.6	1.0563	0.000382	-0.0068095	-0.0037012	1.073	1.03008		103.6	-0.0086437	0.96522	1.13891	1.19153	1.10489	1.19127
103.8	1.05684	0.00040095	-0.0067789	-0.0036844	1.0731	1.02992		103.8	-0.0085646	0.964858	1.13916	1.19213	1.10445	1.19128
104	1.05684	0.0004062	-0.0067531	-0.0036673	1.07317	1.02971		104	-0.0087066	0.965239	1.13899	1.1924	1.10434	1.1913
104.2	1.05782	0.00040043	-0.0067382	-0.0036567	1.07353	1.02964		104.2	-0.0085332	0.964999	1.13904	1.19244	1.10463	1.19101
104.4	1.05794	0.00038915	-0.0067272	-0.0036452	1.07328	1.0298		104.4	-0.0084865	0.96517	1.13829	1.19266	1.10464	1.19132
104.6	1.05866	0.00040277	-0.0067425	-0.0036225	1.07302	1.03024		104.6	-0.0083305	0.96546	1.13862	1.19271	1.10494	1.19196
104.8	1.05858	0.00035565	-0.006779	-0.0036544	1.07277	1.03089		104.8	-0.0084335	0.966012	1.13846	1.19217	1.10469	1.19187
105	1.05794	0.0003192	-0.0068491	-0.0036572	1.07269	1.03142		105	-0.0087166	0.966284	1.13962	1.19202	1.10518	1.19202
105.2	1.05784	0.00033493	-0.0068468	-0.0036505	1.07265	1.03128		105.2	-0.0081252	0.967007	1.13928	1.19234	1.10592	1.19152
105.4	1.05729	0.00034105	-0.0068592	-0.0036527	1.07249	1.03188		105.4	-0.0081156	0.966766	1.13952	1.19269	1.10582	1.19178
105.6	1.05683	0.00034358	-0.0068491	-0.003656	1.07226	1.03238		105.6	-0.0085382	0.966783	1.13929	1.1924	1.10606	1.19218
105.8	1.05717	0.00034723	-0.0068707	-0.0036612	1.07248	1.03217		105.8	-0.0085221	0.967761	1.13926	1.19253	1.10599	1.19206
106	1.05685	0.00029994	-0.0069143	-0.0036947	1.07302	1.03243		106	-0.0084709	0.967597	1.13948	1.1926	1.10672	1.19256
106.2	1.05651	0.00027287	-0.0069325	-0.00371	1.07319	1.03261		106.2	-0.0081426	0.967909	1.14022	1.19266	1.1066	1.19282
106.4	1.05644	0.00026151	-0.0069439	-0.0037146	1.07276	1.03255		106.4	-0.0077226	0.967703	1.14081	1.19269	1.10712	1.19319
106.6	1.05614	0.00024358	-0.0069658	-0.0037284	1.07218	1.03265		106.6	-0.0080547	0.967451	1.1411	1.19284	1.10737	1.19315
106.8	1.05577	0.00018708	-0.0070118	-0.003759	1.07222	1.0327		106.8	-0.0074313	0.967329	1.14127	1.19239	1.10621	1.19372
107	1.05572	0.00018051	-0.0069964	-0.0037778	1.07227	1.03279		107	-0.0074339	0.967289	1.14157	1.19276	1.10615	1.19366
107.2	1.05632	0.00014814	-0.007027	-0.0038076	1.07221	1.03262		107.2	-0.0069663	0.967462	1.14161	1.19277	1.10574	1.19376
107.4	1.05664	0.00013052	-0.0070105	-0.0038054	1.07333	1.03197		107.4	-0.0067334	0.967456	1.1414	1.19324	1.10672	1.19408
107.6	1.05621	0.00010192	-0.0070117	-0.0038181	1.0731	1.03226		107.6	-0.0068301	0.967344	1.14145	1.19373	1.10628	1.19436
107.8	1.05618	8.6491e-05	-0.0070264	-0.0038265	1.07255	1.03245		107.8	-0.0069023	0.966869	1.14147	1.19399	1.10597	1.19445
108	1.05579	0.00010072	-0.0070117	-0.0037969	1.07225	1.03251		108	-0.007091	0.96655	1.1416	1.19407	1.10563	1.19464
108.2	1.05545	0.00012075	-0.00704	-0.0038045	1.07249	1.03272		108.2	-0.006892	0.966086	1.14182	1.19393	1.10654	1.19452
108.4	1.05424	0.00013395	-0.0070577	-0.0038147	1.07207	1.03329		108.4	-0.0074015	0.966343	1.14201	1.19409	1.10623	1.19491
108.6	1.05462	0.00014672	-0.0070598	-0.003788	1.07211	1.03407		108.6	-0.0080008	0.966176	1.14212	1.1945	1.10612	1.19553
108.8	1.05433	0.00016194	-0.0070605	-0.0037802	1.07163	1.03444		108.8	-0.0083102	0.965944	1.14123	1.19458	1.10537	1.19592
109	1.05448	0.00017712	-0.0070352	-0.0037324	1.07184	1.03443		109	-0.008574	0.965893	1.14117	1.19436	1.10567	1.19604
109.2	1.05473	0.00019666	-0.0070081	-0.0037123	1.07242	1.03473		109.2	-0.0081177	0.965848	1.14016	1.19419	1.10645	1.1959
109.4	1.05512	0.00018928	-0.006999	-0.0037103	1.07254	1.03579		109.4	-0.0085382	0.965549	1.13962	1.19339	1.1061	1.19616
109.6	1.05553	0.00018748	-0.0069756	-0.0037232	1.07327	1.03639		109.6	-0.0089541	0.966024	1.13968	1.19358	1.10688	1.19665
109.8	1.0562	0.00019996	-0.0069945	-0.0037473	1.07345	1.03624		109.8	-0.0092219	0.967029	1.14016	1.19353	1.10669	1.19684
110	1.05608	0.00015468	-0.006987	-0.0037801	1.07344	1.03716		110	-0.0094964	0.966851	1.14121	1.1937	1.1062	1.19793
110.2	1.05623	0.00014696	-0.0069764	-0.0037668	1.07415	1.03716		110.2	-0.0094662	0.96678	1.14118	1.19353	1.10681	1.19822
110.4	1.05652	0.00012328	-0.0069872	-0.0037816	1.07415	1.03694		110.4	-0.0091049	0.966205	1.14139	1.19338	1.10667	1.19804
110.6	1.05673	7.9255e-05	-0.0070174	-0.0038351	1.07464	1.03703		110.6	-0.009039	0.966111	1.14123	1.19302	1.10657	1.19775
110.8	1.0566	4.943e-05	-0.0070367	-0.0038675	1.07534	1.037		110.8	-0.0087864	0.965512	1.14086	1.19307	1.10684	1.19752
111	1.05682	7.0023e-05	-0.0070105	-0.0038731	1.07596	1.036		111	-0.00898	0.965353	1.14098	1.19374	1.10732	1.1972
111.2	1.05668	4.4948e-05	-0.0070789	-0.0039091	1.07672	1.03525		111.2	-0.0088907	0.965534	1.14104	1.19363	1.10763	1.1971
111.4	1.05693	4.4277e-05	-0.0070732	-0.0039157	1.07749	1.03537		111.4	-0.0087019	0.966146	1.14071	1.1939	1.10824	1.19761
111.6	1.05684	9.7865e-06	-0.0070883	-0.003926	1.07768	1.03503		111.6	-0.0087295	0.966648	1.14137	1.1942	1.10792	1.19676
111.8	1.05707	2.7478e-05	-0.0070647	-0.0039208	1.07752	1.03517		111.8	-0.0087273	0.966769	1.14136	1.19432	1.10768	1.1967
112	1.05693	5.8967e-05	-0.0070548	-0.0039274	1.07781	1.03523		112	-0.0092316	0.966948	1.1418	1.1945	1.10785	1.19694
112.2	1.05723	8.1835e-05	-0.0070709	-0.0039187	1.07803	1.03519		112.2	-0.0092885	0.96758	1.14161	1.19543	1.10749	1.19728
112.4	1.0574	9.3711e-05	-0.0070554	-0.0038902	1.0776	1.03605		112.4	-0.0097126	0.968117	1.14181	1.19612	1.10692	1.19772
112.6	1.0578	0.00011491	-0.0070337	-0.0038472	1.07746	1.03644		112.6	-0.0096786	0.967905	1.14157	1.19684	1.10663	1.1977
112.8	1.05841	0.00011294	-0.0070385	-0.0038105	1.07751	1.03645		112.8	-0.0092123	0.967565	1.14126	1.19679	1.10613	1.19789
113	1.05892	0.00010297	-0.0070267	-0.0037704	1.07715	1.0368		113	-0.009266	0.967925	1.1408	1.19685	1.1062	1.19824
113.2	1.05868	8.7365e-05	-0.0070574	-0.0037648	1.0765	1.03737		113.2	-0.0088996	0.967993	1.14103	1.19674	1.10653	1.19811
113.4	1.05913	9.4251e-05	-0.0070515	-0.0037685	1.07582	1.03764		113.4	-0.009517	0.968184	1.14102	1.19645	1.10577	1.19813
113.6	1.05958	0.00010653	-0.007045	-0.0037478	1.07522	1.03808		113.6	-0.0096089	0.968891	1.14196	1.19724	1.1058	1.19931
113.8	1.05965	0.00010426	-0.0070452	-0.0037503	1.07486	1.03787		113.8	-0.0095649	0.969802	1.14272	1.19758	1.10559	1.19945
114	1.05989	6.5739e-05	-0.0070439	-0.0037638	1.07456	1.03776		114	-0.0090307	0.969922	1.14255	1.1976	1.10566	1.19979
114.2	1.06004	2.8806e-05	-0.0070676	-0.0037622	1.07477	1.03686		114.2	-0.0085106	0.969805	1.14218	1.19761	1.10655	1.19932
114.4	1.05948	-1.673e-05	-0.0070997	-0.0037962	1.07468	1.0363		114.4	-0.0085926	0.96959	1.14209	1.19769	1.10674	1.19888
114.6	1.0591	-4.686e-05	-0.0071222	-0.0038328	1.07451	1.03646		114.6	-0.00876	0.969857	1.14186	1.19801	1.10748	1.19948
114.8	1.05804	-6.225e-05	-0.0071271	-0.0038454	1.07483	1.03522		114.8	-0.0088076	0.969031	1.14206	1.19779	1.10831	1.19935
115	1.05784	-6.734e-05	-0.0071592	-0.0038701	1.07511	1.03429		115	-0.0089982	0.968769	1.14295	1.19747	1.1083	1.19938
115.2	1.05801	-8.375e-05	-0.0071909	-0.003894	1.07494	1.03434		115.2	-0.0088897	0.969091	1.14318	1.19693	1.10856	1.19928
115.4	1.05928	-8.287e-05	-0.0071744	-0.0039156	1.07498	1.03383		115.4	-0.008841	0.968843	1.14319	1.19666	1.10898	1.19963
115.6	1.05876	-0.0001018	-0.0071838	-0.0039402	1.07545	1.03369		115.6	-0.0093102	0.968794	1.14399	1.19661	1.10926	1.1994
115.8	1.05845	-8.718e-05	-0.0071646	-0.0039481	1.07573	1.03395		115.8	-0.0096144	0.968862	1.14387	1.19637	1.10965	1.19968
116	1.05898	-8.101e-05	-0.0071688	-0.0039856	1.0765	1.03394		116	-0.0098081	0.968836	1.14449	1.19605	1.10958	1.19974
116.2	1.05963	-6.814e-05	-0.0071598	-0.0039608	1.07672	1.03377		116.2	-0.0093309	0.968824	1.14452	1.19673	1.10937	1.1996
116.4	1.05917	-8.356e-05	-0.0071467	-0.003948	1.07727	1.03472		116.4	-0.0096662	0.968561	1.1449	1.19656	1.11027	1.19964
116.6	1.05912	-8.576e-05	-0.0071388	-0.0039446	1.07745	1.0349		116.6	-0.0093266	0.96858	1.14509	1.19624	1.1099	1.1997
116.8	1.06008	-0.0001002	-0.0071306	-0.0039289	1.07751	1.03534		116.8	-0.0090784	0.968338	1.14482	1.19658	1.1099	1.19981
117	1.06057	-0.0001061	-0.0070925	-0.0039361	1.07705	1.03649		117	-0.008386	0.968495	1.14418	1.19704	1.11009	1.1997
117.2	1.06117	-0.0001022	-0.0071103	-0.0039299	1.07655	1.03751		117.2	-0.0078256	0.969245	1.14432	1.19722	1.10968	1.19939
117.4	1.06184	-0.0001038	-0.0071105	-0.0039378	1.0769	1.03786		117.4	-0.0079547	0.96962	1.14407	1.19705	1.10917	1.19922
117.6	1.06221	-0.0001229	-0.0071042	-0.0039612	1.07709	1.03825		117.6	-0.0075227	0.969889	1.14433	1.19729	1.10899	1.19924
117.8	1.06251	-0.0001234	-0.0071005	-0.0039864	1.07712	1.03833		117.8	-0.007002	0.970369	1.14425	1.19751	1.10871	1.19905
118	1.06229	-0.0001103	-0.0071105	-0.003992	1.07721	1.03851		118	-0.0068318	0.9707	1.14309	1.19785	1.10836	1.19897
118.2	1.06172	-0.00013	-0.0071221	-0.003982	1.07762	1.03899		118.2	-0.0073201	0.970795	1.14346	1.19849	1.10821	1.19864
118.4	1.0611	-0.0001291	-0.007114	-0.0039898	1.07772	1.03913		118.4	-0.007028	0.970862	1.14364	1.19932	1.10849	1.19883
118.6	1.06117	-0.0001137	-0.0071051	-0.0039758	1.0777	1.03966		118.6	-0.0066227	0.971193	1.14422	1.19985	1.10832	1.1992
118.8	1.06128	-6.92e-05	-0.0071146	-0.0039522	1.07815	1.03888		118.8	-0.0068272	0.970978	1.14484	1.20047	1.10847	1.19846
119	1.06182	-4.744e-05	-0.0071129	-0.0039196	1.07771	1.03886		119	-0.0068592	0.97083	1.14523	1.20119	1.10841	1.19828
119.2	1.06124	-5.584e-05	-0.0071151	-0.0039326	1.07751	1.03971		119.2	-0.0074609	0.970985	1.14508	1.2012	1.10857	1.1987
119.4	1.06117	-4.823e-05	-0.0071398	-0.0039406	1.07794	1.03963		119.4	-0.007918	0.970277	1.14494	1.20113	1.10934	1.19908
119.6	1.06087	-4.084e-05	-0.0071482	-0.0039193	1.07892	1.04014		119.6	-0.0081605	0.97044	1.14602	1.20128	1.11001	1.19941
119.8	1.06074	-6.919e-05	-0.0071574	-0.0039277	1.07947	1.04024		119.8	-0.0080042	0.969975	1.14667	1.2005	1.11047	1.19928
120	1.06094	-4.9e-05	-0.0071366	-0.0039108	1.07964	1.04029		120	-0.0082374	0.969585	1.14708	1.20058	1.11067	1.19978
120.2	1.06098	-2.598e-05	-0.0071211	-0.0038794	1.07918	1.0403		120.2	-0.0081606	0.969758	1.14675	1.20114	1.1114	1.2
120.4	1.06071	-3.437e-05	-0.0071133	-0.0038877	1.08015	1.04105		120.4	-0.0086576	0.970307	1.14703	1.20114	1.11154	1.20035
120.6	1.06093	-5.199e-05	-0.0071283	-0.0038928	1.08038	1.04077		120.6	-0.0085165	0.971522	1.14695	1.20094	1.11137	1.20031
120.8	1.06156	-6.542e-05	-0.00714	-0.0039239	1.07991	1.0412		120.8	-0.0086338	0.971317	1.14673	1.20098	1.11093	1.20028
121	1.06258	-5.457e-05	-0.0071316	-0.0039039	1.07958	1.04127		121	-0.0080339	0.972142	1.14676	1.2012	1.1103	1.2004
121.2	1.06263	-6.995e-05	-0.0071501	-0.0038923	1.07897	1.04045		121.2	-0.008495	0.973526	1.14709	1.2012	1.1094	1.2003
121.4	1.0632	-9.072e-05	-0.0071187	-0.003894	1.07854	1.03929		121.4	-0.0087863	0.973451	1.14712	1.20089	1.10811	1.19987
121.6	1.06319	-9.823e-05	-0.0071112	-0.003869	1.07838	1.03923		121.6	-0.0087811	0.973542	1.147	1.20097	1.10769	1.19979
121.8	1.06311	-7.468e-05	-0.0071181	-0.0038518	1.07841	1.03936		121.8	-0.0090278	0.974077	1.14696	1.20155	1.10746	1.20024
122	1.06276	-9.117e-05	-0.0071146	-0.0038392	1.07858	1.03948		122	-0.0089924	0.974406	1.14658	1.20201	1.10734	1.2
122.2	1.06296	-0.0001037	-0.0071212	-0.0038206	1.07837	1.0398		122.2	-0.0088448	0.97466	1.14677	1.20245	1.10751	1.20028
122.4	1.06322	-0.0001158	-0.0071442	-0.0038462	1.07846	1.04002		122.4	-0.0081212	0.974544	1.14664	1.2022	1.10771	1.20084
122.6	1.06364	-0.0001156	-0.0071544	-0.0038413	1.07858	1.03997		122.6	-0.0083353	0.974423	1.14627	1.20268	1.1075	1.20049
122.8	1.06409	-0.0001513	-0.0071634	-0.0038628	1.07891	1.04051		122.8	-0.008926	0.973956	1.14636	1.20325	1.1079	1.20059
123	1.06338	-0.0002115	-0.0071704	-0.0038699	1.07945	1.04129		123	-0.0090808	0.973362	1.14595	1.20306	1.10858	1.20137
123.2	1.06267	-0.000231	-0.0072204	-0.0039136	1.07978	1.04202		123.2	-0.0092451	0.973019	1.14548	1.20254	1.1093	1.20207
123.4	1.06283	-0.0002371	-0.0072434	-0.0039249	1.07998	1.04191		123.4	-0.0085414	0.972317	1.14541	1.20243	1.10963	1.20222
123.6	1.06303	-0.0002441	-0.0072602	-0.0039511	1.08079	1.04321		123.6	-0.007977	0.972217	1.14578	1.20201	1.11024	1.20337
123.8	1.06209	-0.0002467	-0.0072674	-0.0039842	1.08058	1.04393		123.8	-0.0077296	0.971956	1.14493	1.20152	1.11019	1.20318
124	1.0623	-0.0002153	-0.007255	-0.003983	1.08068	1.0443		124	-0.007803	0.972108	1.14392	1.20184	1.11026	1.20394
124.2	1.06217	-0.0002331	-0.0072869	-0.0040441	1.08092	1.04465		124.2	-0.0080941	0.972124	1.14284	1.2015	1.11009	1.20436
124.4	1.0619	-0.0002434	-0.0073356	-0.0041263	1.08226	1.0449		124.4	-0.0082845	0.973	1.14266	1.20121	1.11	1.20481
124.6	1.06107	-0.0002512	-0.0073756	-0.0041607	1.08212	1.04454		124.6	-0.0082751	0.973329	1.14255	1.20095	1.11045	1.20464
124.8	1.06109	-0.0002403	-0.00739	-0.0041965	1.08144	1.04446		124.8	-0.0084123	0.972693	1.14245	1.20075	1.10991	1.20448
125	1.06137	-0.0002416	-0.007383	-0.0041759	1.08119	1.04327		125	-0.0083276	0.973392	1.14168	1.20097	1.10973	1.20346
125.2	1.06108	-0.000271	-0.0073779	-0.0042004	1.08049	1.04264		125.2	-0.0088668	0.973021	1.14205	1.20056	1.10942	1.20268
125.4	1.06119	-0.000284	-0.0073869	-0.0042181	1.08028	1.04246		125.4	-0.00964	0.972467	1.14217	1.20014	1.10913	1.20198
125.6	1.06133	-0.000291	-0.0073861	-0.0042163	1.081	1.04296		125.6	-0.0099764	0.972453	1.1426	1.20029	1.11014	1.20223
125.8	1.06119	-0.000301	-0.0074043	-0.0042411	1.08094	1.04287		125.8	-0.0106023	0.97239	1.14318	1.20042	1.11052	1.20267
126	1.06179	-0.0003178	-0.0074	-0.0042437	1.08124	1.04256		126	-0.010568	0.972367	1.14302	1.2002	1.11141	1.20275
126.2	1.06216	-0.0003222	-0.0074289	-0.0042374	1.08121	1.0423		126.2	-0.0101602	0.971917	1.14314	1.2004	1.11156	1.20262
126.4	1.06256	-0.0003609	-0.0074287	-0.0042312	1.08155	1.04174		126.4	-0.0100306	0.971083	1.14365	1.20024	1.11161	1.20243
126.6	1.06314	-0.0003923	-0.007402	-0.0042075	1.08125	1.04134		126.6	-0.009809	0.971005	1.14458	1.20104	1.1117	1.20225
126.8	1.06367	-0.0004212	-0.0073844	-0.0041923	1.08132	1.04179		126.8	-0.0093661	0.970599	1.14503	1.20116	1.11171	1.20293
127	1.06349	-0.0004284	-0.0073894	-0.00417	1.08144	1.0418		127	-0.0088827	0.970624	1.14594	1.20154	1.11236	1.20349
127.2	1.06437	-0.0004208	-0.0073714	-0.0041616	1.08069	1.04176		127.2	-0.0081976	0.970404	1.14656	1.20168	1.11199	1.20402
127.4	1.06554	-0.0004183	-0.0073296	-0.0041428	1.08	1.0419		127.4	-0.0074943	0.970459	1.14701	1.20283	1.1119	1.20453
127.6	1.06632	-0.0004092	-0.0073166	-0.0041275	1.08008	1.04294		127.6	-0.0072803	0.970935	1.14667	1.20334	1.11229	1.20542
127.8	1.06647	-0.0004124	-0.0073042	-0.0041093	1.07998	1.04297		127.8	-0.0067648	0.970889	1.14572	1.20408	1.11179	1.20513
128	1.06724	-0.0004198	-0.0073317	-0.0041082	1.08046	1.04333		128	-0.0059562	0.97075	1.14561	1.20428	1.11192	1.20561
128.2	1.06691	-0.0004224	-0.0073605	-0.0040987	1.08041	1.04353		128.2	-0.0060602	0.970988	1.14527	1.20445	1.1112	1.20572
128.4	1.06647	-0.0004183	-0.0073725	-0.0040908	1.08094	1.04366		128.4	-0.0058807	0.971595	1.1456	1.20446	1.11157	1.20504
128.6	1.06638	-0.0004229	-0.0073689	-0.0040823	1.08105	1.0439		128.6	-0.0058055	0.971139	1.14605	1.20446	1.11147	1.20408
128.8	1.06636	-0.0004455	-0.0073878	-0.0040991	1.08093	1.0442		128.8	-0.0066925	0.970976	1.14581	1.20394	1.11094	1.20395
129	1.06616	-0.0004344	-0.0073955	-0.0041066	1.08084	1.04436		129	-0.0073957	0.971452	1.14561	1.20383	1.11096	1.20373
129.2	1.06579	-0.0004473	-0.0074012	-0.0041253	1.08042	1.04508		129.2	-0.0080501	0.971066	1.14614	1.20406	1.11089	1.20407
129.4	1.06538	-0.00046	-0.0074262	-0.0041362	1.08063	1.04513		129.4	-0.0083721	0.971775	1.1458	1.20401	1.11088	1.20446
129.6	1.06574	-0.0004797	-0.007452	-0.0041421	1.08104	1.04534		129.6	-0.008219	0.971816	1.14557	1.2037	1.11116	1.20512
129.8	1.06509	-0.0004736	-0.0074761	-0.0041543	1.08126	1.04502		129.8	-0.0086286	0.971997	1.14551	1.20339	1.11122	1.20536
130	1.06525	-0.0004539	-0.0074881	-0.004146	1.08167	1.04461		130	-0.0085376	0.97244	1.14498	1.20319	1.11162	1.20492
130.2	1.06538	-0.0004787	-0.0075051	-0.0041214	1.08152	1.04462		130.2	-0.00842	0.972606	1.14489	1.20321	1.11125	1.20514
130.4	1.06582	-0.0005187	-0.0075234	-0.0041416	1.08143	1.04463		130.4	-0.0084368	0.972849	1.14472	1.20286	1.11131	1.20559
130.6	1.0662	-0.000547	-0.007537	-0.0041854	1.08145	1.04523		130.6	-0.0080052	0.973446	1.14466	1.20219	1.11193	1.2066
130.8	1.06587	-0.0005501	-0.0075299	-0.0041964	1.08149	1.04591		130.8	-0.0077596	0.97364	1.14409	1.20236	1.11214	1.20777
131	1.06544	-0.0005582	-0.0075365	-0.0042027	1.08165	1.04613		131	-0.0080173	0.97436	1.14534	1.20306	1.11301	1.20866
131.2	1.06492	-0.0005699	-0.0075366	-0.0042358	1.08115	1.04622		131.2	-0.0083138	0.974812	1.14544	1.20284	1.11318	1.20915
131.4	1.06515	-0.000554	-0.0075254	-0.0042281	1.08124	1.04646		131.4	-0.0082368	0.974815	1.14558	1.20312	1.11344	1.20948
131.6	1.06485	-0.000529	-0.0075164	-0.0042152	1.08205	1.04695		131.6	-0.0083061	0.975128	1.14497	1.20344	1.11346	1.20918
131.8	1.06467	-0.0005217	-0.007479	-0.0042018	1.08245	1.04736		131.8	-0.0082522	0.975475	1.14412	1.20355	1.11321	1.20924
132	1.06503	-0.0005208	-0.0074714	-0.0041788	1.08306	1.04713		132	-0.0082903	0.975499	1.14452	1.20357	1.11283	1.20891
132.2	1.06436	-0.0005324	-0.0074499	-0.0041723	1.08356	1.04732		132.2	-0.0086534	0.975383	1.14494	1.20364	1.11248	1.209
132.4	1.06364	-0.0005466	-0.007446	-0.0041986	1.08443	1.04722		132.4	-0.008802	0.97495	1.14524	1.20326	1.11329	1.20835
132.6	1.06418	-0.0005526	-0.0074383	-0.0042193	1.08524	1.04754		132.6	-0.0083616	0.974663	1.14524	1.20314	1.11335	1.20819
132.8	1.06368	-0.0005461	-0.007437	-0.0042149	1.08577	1.04736		132.8	-0.0091222	0.9743	1.14494	1.20307	1.1136	1.2087
133	1.06329	-0.0005133	-0.0074301	-0.0042003	1.08551	1.04771		133	-0.0093018	0.97405	1.14561	1.20393	1.11384	1.20845
133.2	1.06303	-0.0005111	-0.0074056	-0.0041989	1.08538	1.04747		133.2	-0.0090988	0.973316	1.14577	1.20417	1.11398	1.20832
133.4	1.06312	-0.0005011	-0.0074014	-0.0041866	1.0858	1.0469		133.4	-0.0086333	0.97298	1.14594	1.20403	1.11377	1.20787
133.6	1.06364	-0.0004908	-0.0073995	-0.0041925	1.08598	1.047		133.6	-0.008809	0.97292	1.14592	1.20412	1.11388	1.20767
133.8	1.06399	-0.000447	-0.0073751	-0.004178	1.08667	1.04641		133.8	-0.0086289	0.972749	1.14621	1.20463	1.11467	1.20762
134	1.06448	-0.0004666	-0.0074209	-0.0041996	1.08682	1.04589		134	-0.0085416	0.973194	1.14584	1.20409	1.11507	1.20719
134.2	1.06509	-0.0004998	-0.0074103	-0.0041954	1.08706	1.0461		134.2	-0.0086964	0.973884	1.14535	1.20413	1.11526	1.20776
134.4	1.06483	-0.0005237	-0.0074449	-0.0042369	1.08665	1.04636		134.4	-0.0087413	0.973701	1.14521	1.20437	1.11526	1.20768
134.6	1.06409	-0.0005164	-0.0074522	-0.0042537	1.08739	1.04666		134.6	-0.0089182	0.974384	1.14501	1.20417	1.11617	1.20814
134.8	1.06362	-0.000534	-0.0074853	-0.0042568	1.08718	1.04755		134.8	-0.0089145	0.97487	1.14544	1.2048	1.11601	1.20861
135	1.06311	-0.000547	-0.0075192	-0.0042592	1.0872	1.04744		135	-0.009417	0.975494	1.1463	1.20467	1.11624	1.20892
135.2	1.06288	-0.0005571	-0.0075167	-0.0042694	1.0872	1.04769		135.2	-0.0099624	0.975738	1.14619	1.20429	1.11609	1.20913
135.4	1.06369	-0.0005599	-0.0075047	-0.00425	1.08718	1.04805		135.4	-0.0102382	0.975666	1.14628	1.20412	1.1151	1.20915
135.6	1.06421	-0.0005676	-0.0075058	-0.004239	1.08694	1.04809		135.6	-0.0099829	0.975941	1.14563	1.20423	1.11491	1.20922
135.8	1.06411	-0.0005838	-0.0074889	-0.004225	1.08726	1.0487		135.8	-0.0099467	0.976205	1.14583	1.20506	1.11509	1.21011
136	1.064	-0.0006431	-0.0075407	-0.0042647	1.08713	1.04821		136	-0.0099874	0.975803	1.14615	1.20468	1.11471	1.20964
136.2	1.06321	-0.0006639	-0.0075631	-0.0042677	1.08725	1.04819		136.2	-0.0096275	0.975612	1.14662	1.20455	1.11489	1.20977
136.4	1.06342	-0.000675	-0.0076001	-0.0042575	1.08725	1.04803		136.4	-0.0090599	0.975054	1.14646	1.20468	1.11504	1.20952
136.6	1.0643	-0.0006766	-0.0075919	-0.0042384	1.0876	1.04862		136.6	-0.0084161	0.974993	1.14642	1.20494	1.11505	1.2096
136.8	1.06459	-0.0006442	-0.0075761	-0.0042245	1.08713	1.04903		136.8	-0.0083266	0.974008	1.14706	1.20534	1.11513	1.20996
137	1.06528	-0.0006406	-0.0075745	-0.004231	1.0867	1.04957		137	-0.0078876	0.973462	1.14741	1.20586	1.1151	1.2097
137.2	1.06565	-0.0006237	-0.0075562	-0.0042414	1.08739	1.04996		137.2	-0.0069781	0.973291	1.14821	1.20629	1.11517	1.20982
137.4	1.06618	-0.0006378	-0.0075539	-0.0042498	1.08735	1.05023		137.4	-0.006544	0.97331	1.14844	1.20641	1.11511	1.20959
137.6	1.06629	-0.0006463	-0.007585	-0.0042906	1.08731	1.05073		137.6	-0.006495	0.973714	1.1485	1.20598	1.11493	1.21039
137.8	1.06662	-0.000664	-0.0076183	-0.0043215	1.08732	1.05053		137.8	-0.0060934	0.974001	1.14865	1.20554	1.11477	1.21048
138	1.06653	-0.0006973	-0.0076265	-0.0043483	1.08703	1.05064		138	-0.0065955	0.974493	1.14882	1.20516	1.11343	1.21043
138.2	1.06598	-0.0007053	-0.0076035	-0.0043261	1.08685	1.05148		138.2	-0.0069867	0.975029	1.14833	1.20567	1.11288	1.21091
138.4	1.06524	-0.0007259	-0.0076538	-0.0043762	1.08643	1.05194		138.4	-0.0070543	0.974598	1.14814	1.20555	1.11185	1.21106
138.6	1.06525	-0.0007257	-0.0076563	-0.0044005	1.08708	1.05224		138.6	-0.0068933	0.975345	1.14762	1.20555	1.11205	1.2118
138.8	1.06563	-0.0007395	-0.0076729	-0.0044095	1.08672	1.05256		138.8	-0.0067966	0.975752	1.14812	1.20599	1.11138	1.21211
139	1.06542	-0.0007122	-0.0076593	-0.0043957	1.0867	1.05242		139	-0.0070961	0.976545	1.14843	1.20585	1.1116	1.2124
139.2	1.06561	-0.0006973	-0.0076406	-0.0043671	1.08738	1.0524		139.2	-0.0074486	0.976705	1.1482	1.20645	1.11173	1.2122
139.4	1.06582	-0.0007083	-0.0076466	-0.0043706	1.08715	1.05219		139.4	-0.0073044	0.976464	1.14869	1.20602	1.11173	1.21149
139.6	1.06571	-0.0007074	-0.0076332	-0.004341	1.08741	1.05179		139.6	-0.0067865	0.976769	1.1488	1.20642	1.11279	1.21168
139.8	1.06619	-0.0006945	-0.0076078	-0.0043304	1.08761	1.05204		139.8	-0.0071487	0.977265	1.149	1.20715	1.11335	1.21164
140	1.06613	-0.000706	-0.0076311	-0.0043385	1.0873	1.05185		140	-0.0076645	0.977883	1.1489	1.20679	1.11341	1.21175
140.2	1.06663	-0.0006886	-0.007652	-0.0043211	1.08739	1.05149		140.2	-0.0070834	0.977872	1.14846	1.20717	1.11376	1.21155
140.4	1.06796	-0.000684	-0.0076772	-0.0043045	1.08754	1.05193		140.4	-0.0067642	0.97701	1.14765	1.20767	1.11471	1.21157
140.6	1.06879	-0.0006608	-0.0076728	-0.0043061	1.08793	1.05219		140.6	-0.0069086	0.976787	1.14771	1.20766	1.11587	1.21129
140.8	1.06949	-0.0006381	-0.0076695	-0.0043038	1.08771	1.05208		140.8	-0.0074295	0.975906	1.1474	1.20796	1.11621	1.21112
141	1.0693	-0.0006418	-0.0076903	-0.0043094	1.08839	1.05159		141	-0.0082007	0.976252	1.147	1.20803	1.11652	1.21036
141.2	1.06846	-0.000647	-0.0076928	-0.0043195	1.08813	1.05173		141.2	-0.008412	0.976779	1.14733	1.20805	1.11654	1.21045
141.4	1.06863	-0.0006598	-0.0076838	-0.0043211	1.08778	1.05101		141.4	-0.0092955	0.97647	1.14679	1.20761	1.11686	1.21014
141.6	1.06854	-0.0006826	-0.0077129	-0.0043546	1.08762	1.05078		141.6	-0.009601	0.976313	1.14627	1.20738	1.11616	1.21023
141.8	1.06849	-0.0007132	-0.0077232	-0.0043644	1.08703	1.05046		141.8	-0.0098976	0.976482	1.14566	1.20701	1.11505	1.20999
142	1.06816	-0.0007246	-0.0077	-0.0043403	1.08725	1.05047		142	-0.0103349	0.976628	1.14538	1.20715	1.11467	1.21092
142.2	1.06767	-0.0007578	-0.007723	-0.0043631	1.08748	1.05039		142.2	-0.0104822	0.977134	1.14456	1.20721	1.11489	1.21142
142.4	1.06798	-0.0007458	-0.0077201	-0.0043654	1.08765	1.04965		142.4	-0.0104053	0.977586	1.14479	1.20777	1.1151	1.21162
142.6	1.0681	-0.0007407	-0.0076787	-0.0043575	1.08742	1.04951		142.6	-0.0107321	0.977865	1.14523	1.20872	1.11527	1.21198
142.8	1.0677	-0.000743	-0.007687	-0.0043835	1.08719	1.04938		142.8	-0.0108483	0.978588	1.14586	1.20848	1.11549	1.21183
143	1.06778	-0.0007596	-0.0076864	-0.0043898	1.08729	1.04941		143	-0.010394	0.979329	1.14631	1.20846	1.11608	1.21168
143.2	1.06726	-0.0007793	-0.0076669	-0.0043975	1.08799	1.04984		143.2	-0.0106039	0.979317	1.14646	1.20878	1.11593	1.2122
143.4	1.06674	-0.0008189	-0.0076575	-0.0044314	1.08772	1.05		143.4	-0.0105284	0.979601	1.14754	1.20837	1.11623	1.21201
143.6	1.06697	-0.0008667	-0.0076864	-0.0044471	1.08807	1.05111		143.6	-0.0104479	0.980372	1.14796	1.20812	1.11654	1.2134
143.8	1.06802	-0.000885	-0.0076882	-0.0044582	1.08745	1.05205		143.8	-0.0103487	0.980842	1.14879	1.20829	1.11592	1.21464
144	1.0676	-0.0009088	-0.0076971	-0.0044598	1.08752	1.05261		144	-0.0097408	0.980414	1.1487	1.20855	1.11626	1.21558
144.2	1.06818	-0.0008911	-0.0077046	-0.0044504	1.08783	1.05268		144.2	-0.0089038	0.979408	1.14884	1.20887	1.11656	1.2145
144.4	1.06909	-0.0009004	-0.007686	-0.0044251	1.08809	1.05359		144.4	-0.008244	0.978228	1.14986	1.20871	1.11706	1.21477
144.6	1.06948	-0.0008943	-0.0076774	-0.0044462	1.08827	1.05367		144.6	-0.0081454	0.97802	1.15019	1.20846	1.11731	1.21431
144.8	1.06915	-0.0009069	-0.0076857	-0.0044465	1.08819	1.0538		144.8	-0.0079404	0.977524	1.14979	1.2079	1.1168	1.21436
145	1.06855	-0.0009173	-0.0077086	-0.0044427	1.08864	1.05356		145	-0.0077935	0.977681	1.14971	1.20756	1.11671	1.21333
145.2	1.06838	-0.0009132	-0.0076901	-0.0044442	1.08879	1.05378		145.2	-0.00738	0.97665	1.14927	1.20769	1.11682	1.21318
145.4	1.0688	-0.0009118	-0.0076803	-0.0044459	1.08909	1.05376		145.4	-0.0072106	0.975573	1.14928	1.20776	1.11677	1.21284
145.6	1.06902	-0.0009342	-0.0077134	-0.0044576	1.08935	1.05393		145.6	-0.0066689	0.975167	1.14867	1.20744	1.11631	1.21256
145.8	1.06925	-0.000909	-0.0077266	-0.0044385	1.08945	1.05448		145.8	-0.0065627	0.975381	1.14899	1.2075	1.11608	1.21344
146	1.06978	-0.0009184	-0.0077408	-0.004436	1.0901	1.05379		146	-0.0063658	0.975862	1.14859	1.20768	1.11648	1.21331
146.2	1.06983	-0.0009258	-0.0077682	-0.0044784	1.09035	1.05334		146.2	-0.0064083	0.97574	1.14812	1.208	1.11698	1.21305
146.4	1.06947	-0.0008549	-0.0077203	-0.0044215	1.09028	1.05282		146.4	-0.0070358	0.975609	1.14811	1.20912	1.11754	1.2124
146.6	1.06932	-0.000863	-0.007713	-0.0044556	1.08972	1.05294		146.6	-0.0069183	0.975575	1.14869	1.2093	1.1171	1.21256
146.8	1.06921	-0.0008579	-0.0077606	-0.0044898	1.0897	1.05313		146.8	-0.0068547	0.975626	1.14876	1.20912	1.11709	1.21293
147	1.06971	-0.0008745	-0.0077901	-0.0045052	1.09019	1.05318		147	-0.0064794	0.975878	1.14846	1.20938	1.11711	1.21318
147.2	1.06952	-0.0008901	-0.0078059	-0.0045256	1.08972	1.05362		147.2	-0.007254	0.976113	1.14866	1.20955	1.11648	1.21402
147.4	1.06925	-0.0009099	-0.0078276	-0.0045222	1.08928	1.05345		147.4	-0.0078652	0.977241	1.14875	1.20943	1.11651	1.21391
147.6	1.0701	-0.0009454	-0.0078426	-0.0045154	1.08921	1.05487		147.6	-0.0075827	0.977998	1.1492	1.20947	1.11653	1.21503
147.8	1.06998	-0.0009472	-0.0078285	-0.004508	1.08894	1.05469		147.8	-0.0081521	0.9782	1.14963	1.20975	1.11628	1.21496
148	1.06981	-0.0009654	-0.0078118	-0.0044942	1.08958	1.05429		148	-0.0079681	0.977617	1.1496	1.20996	1.11656	1.21412
148.2	1.06986	-0.0009689	-0.0078095	-0.004502	1.09019	1.05462		148.2	-0.008489	0.977306	1.1501	1.20977	1.11666	1.21346
148.4	1.06998	-0.0010273	-0.0078065	-0.0045037	1.0904	1.05517		148.4	-0.0091346	0.976952	1.14991	1.20911	1.11681	1.21429
148.6	1.07001	-0.0010424	-0.0077986	-0.0045107	1.09064	1.05534		148.6	-0.0093044	0.977126	1.14903	1.20889	1.11708	1.21401
148.8	1.06925	-0.0010419	-0.007781	-0.004496	1.09077	1.05586		148.8	-0.0095681	0.977013	1.14903	1.20892	1.11655	1.21431
149	1.06877	-0.0010517	-0.0077563	-0.0044844	1.09144	1.05537		149	-0.009798	0.976778	1.14891	1.20884	1.11674	1.21327
149.2	1.06875	-0.0010483	-0.0076978	-0.0044907	1.09211	1.05538		149.2	-0.0100937	0.976117	1.14859	1.20903	1.11703	1.21389
149.4	1.06844	-0.0010347	-0.0076925	-0.004491	1.0921	1.05572		149.4	-0.01011	0.975866	1.14917	1.20956	1.11649	1.21429
149.6	1.06866	-0.0010286	-0.0077009	-0.004502	1.09305	1.05564		149.6	-0.0097296	0.976029	1.14891	1.20937	1.11723	1.21411
149.8	1.06913	-0.0009894	-0.0076794	-0.0044925	1.09291	1.05498		149.8	-0.0096766	0.976035	1.14903	1.20999	1.11756	1.21442
150	1.06909	-0.0010011	-0.0077161	-0.0045197	1.09308	1.0542		150	-0.0094667	0.975492	1.14845	1.20973	1.11752	1.21386
150.2	1.06834	-0.0009817	-0.0077147	-0.0045197	1.09295	1.05417		150.2	-0.0092868	0.975335	1.14853	1.21027	1.11795	1.21392
150.4	1.06826	-0.0009516	-0.0077098	-0.0044775	1.09288	1.05397		150.4	-0.0092125	0.974913	1.14875	1.21115	1.11799	1.21398
150.6	1.06888	-0.0009572	-0.0077447	-0.0045057	1.09298	1.05417		150.6	-0.0085403	0.975069	1.14936	1.21144	1.11833	1.21487
150.8	1.06912	-0.0009715	-0.0077989	-0.0045212	1.09282	1.05407		150.8	-0.0082356	0.975308	1.14883	1.21139	1.11819	1.21504
151	1.06941	-0.0009854	-0.0078074	-0.0045213	1.09288	1.05425		151	-0.0075036	0.976199	1.14824	1.21144	1.11859	1.21488
151.2	1.06956	-0.0010039	-0.0078162	-0.0045099	1.09253	1.05438		151.2	-0.0079441	0.977048	1.14879	1.21166	1.11796	1.21453
151.4	1.06952	-0.0010162	-0.0078238	-0.0045076	1.09265	1.05496		151.4	-0.0078696	0.977576	1.1486	1.21146	1.11881	1.21415
151.6	1.07028	-0.0010513	-0.0078654	-0.0045293	1.09248	1.05566		151.6	-0.0074705	0.977787	1.14882	1.21128	1.11924	1.21369
151.8	1.06981	-0.0010635	-0.0078919	-0.0045281	1.09237	1.05519		151.8	-0.0083044	0.977685	1.1488	1.21129	1.11903	1.21307
152	1.07036	-0.001127	-0.0079196	-0.0045294	1.09238	1.05554		152	-0.0083386	0.977662	1.14839	1.21104	1.11894	1.21309
152.2	1.07058	-0.0011423	-0.0079208	-0.0045277	1.09224	1.0561		152.2	-0.0090746	0.977987	1.14768	1.21098	1.11917	1.21313
152.4	1.07058	-0.0011862	-0.0079204	-0.0045102	1.09226	1.05693		152.4	-0.0094777	0.978296	1.14797	1.21108	1.11863	1.21371
152.6	1.07061	-0.0011773	-0.0078906	-0.0045223	1.09197	1.05782		152.6	-0.0093003	0.978769	1.14876	1.21069	1.11783	1.21404
152.8	1.07036	-0.0011691	-0.007871	-0.0045358	1.09149	1.05826		152.8	-0.0099584	0.978839	1.14925	1.21096	1.11685	1.21442
153	1.07101	-0.001199	-0.0078885	-0.0045691	1.09192	1.05833		153	-0.0099634	0.978761	1.14918	1.21009	1.11684	1.21472
153.2	1.07098	-0.001207	-0.0078869	-0.0046096	1.09213	1.05804		153.2	-0.0102605	0.978598	1.14924	1.21045	1.11624	1.21511
153.4	1.07112	-0.0012154	-0.0079122	-0.0046225	1.09181	1.05754		153.4	-0.0101405	0.977831	1.14922	1.21046	1.11538	1.21547
153.6	1.0717	-0.0012143	-0.0079182	-0.0046312	1.09254	1.05709		153.6	-0.0103222	0.977539	1.14841	1.20993	1.11582	1.21571
153.8	1.0719	-0.0012031	-0.0079484	-0.004659	1.09184	1.05709		153.8	-0.0103847	0.977136	1.14913	1.2101	1.11473	1.21624
154	1.07176	-0.0011928	-0.0079645	-0.0046437	1.09269	1.05713		154	-0.0104775	0.976782	1.14954	1.21014	1.11455	1.21605
154.2	1.07149	-0.0011638	-0.0079641	-0.0046389	1.09262	1.05706		154.2	-0.0101818	0.97739	1.14974	1.21069	1.11448	1.21626
154.4	1.07138	-0.0011406	-0.0079775	-0.0046298	1.09337	1.05703		154.4	-0.0101794	0.977327	1.15018	1.2114	1.11556	1.2167
154.6	1.07141	-0.0011169	-0.0079759	-0.0046334	1.09386	1.05705		154.6	-0.0101	0.977449	1.15049	1.21154	1.11619	1.21691
154.8	1.07197	-0.001088	-0.0079587	-0.0045991	1.09436	1.05643		154.8	-0.0094241	0.977482	1.14972	1.21167	1.11655	1.21669
155	1.07255	-0.0010517	-0.0079279	-0.0045462	1.09469	1.05694		155	-0.0083375	0.977713	1.14931	1.21243	1.11749	1.21693
155.2	1.07299	-0.0010336	-0.0079155	-0.0045265	1.09529	1.05709		155.2	-0.0081458	0.977786	1.14961	1.2126	1.11816	1.21721
155.4	1.07313	-0.0010386	-0.0079091	-0.0044934	1.09502	1.05725		155.4	-0.0074945	0.977549	1.14972	1.21264	1.11921	1.21678
155.6	1.07272	-0.0010535	-0.007909	-0.0044744	1.09525	1.05727		155.6	-0.0079075	0.977814	1.1491	1.2128	1.11962	1.21598
155.8	1.07279	-0.0010627	-0.0078874	-0.0044418	1.09497	1.05784		155.8	-0.0082884	0.978237	1.14934	1.21313	1.11947	1.21637
156	1.07319	-0.0010917	-0.0078974	-0.0044354	1.09486	1.05803		156	-0.0081141	0.978626	1.14821	1.21357	1.11959	1.21622
156.2	1.07345	-0.0010828	-0.0078809	-0.0044317	1.09477	1.05729		156.2	-0.0081083	0.979113	1.1487	1.21424	1.12011	1.21565
156.4	1.07331	-0.0011004	-0.0078413	-0.0044316	1.09483	1.05811		156.4	-0.0080617	0.979718	1.14949	1.21468	1.11998	1.21644
156.6	1.07319	-0.0011001	-0.007824	-0.0044505	1.09464	1.05839		156.6	-0.0078543	0.978903	1.1494	1.21445	1.11978	1.21692
156.8	1.0736	-0.0011172	-0.0078402	-0.0044839	1.09438	1.05839		156.8	-0.0076229	0.978578	1.14938	1.21447	1.12062	1.21709
157	1.0739	-0.0011372	-0.0078538	-0.0045118	1.09518	1.05836		157	-0.0080335	0.977994	1.14941	1.21393	1.12087	1.21762
157.2	1.07355	-0.0011759	-0.0078719	-0.0045321	1.09562	1.05798		157.2	-0.0082958	0.977107	1.1494	1.2134	1.12056	1.21749
157.4	1.07369	-0.0011782	-0.0078876	-0.0045402	1.09547	1.05796		157.4	-0.0087119	0.976588	1.14956	1.2131	1.12022	1.21818
157.6	1.07304	-0.0011707	-0.0078841	-0.0045523	1.09631	1.05903		157.6	-0.0091297	0.97672	1.1498	1.21307	1.12037	1.2185
157.8	1.07262	-0.0011718	-0.0079169	-0.0045834	1.09669	1.05938		157.8	-0.0095585	0.976953	1.15127	1.2127	1.12011	1.21855
158	1.07242	-0.001152	-0.0079106	-0.0045717	1.09739	1.05924		158	-0.0099629	0.977475	1.15161	1.2128	1.12028	1.21841
158.2	1.07175	-0.0011404	-0.0079393	-0.0046102	1.09709	1.05984		158.2	-0.009582	0.978131	1.15172	1.21279	1.12065	1.21931
158.4	1.07121	-0.0011574	-0.007984	-0.0046099	1.09728	1.06029		158.4	-0.0099139	0.978	1.15233	1.21275	1.12092	1.22022
158.6	1.07147	-0.0011648	-0.0080157	-0.0046183	1.09717	1.06089		158.6	-0.0099513	0.978253	1.1516	1.21241	1.12041	1.22053
158.8	1.072	-0.0011447	-0.0080252	-0.0045867	1.09711	1.06105		158.8	-0.0097604	0.978813	1.15108	1.21242	1.12012	1.22063
159	1.07154	-0.0011713	-0.0080315	-0.0045864	1.09677	1.06228		159	-0.0099586	0.979483	1.15076	1.21277	1.11978	1.22098
159.2	1.07113	-0.0011663	-0.0080306	-0.0045644	1.09663	1.06272		159.2	-0.0103344	0.980162	1.15094	1.21269	1.11937	1.22069
159.4	1.07086	-0.0012118	-0.0080409	-0.0045633	1.09649	1.06308		159.4	-0.0104802	0.980594	1.15034	1.21287	1.11933	1.21991
159.6	1.07109	-0.0012408	-0.0080361	-0.0045815	1.09642	1.06335		159.6	-0.0107466	0.980704	1.14974	1.21311	1.11923	1.22007
159.8	1.07217	-0.0012436	-0.0080297	-0.0045674	1.0957	1.06322		159.8	-0.0105334	0.981113	1.14915	1.21308	1.11894	1.22029
160	1.07255	-0.0012638	-0.0080677	-0.0046039	1.09581	1.06258		160	-0.0103976	0.98119	1.1488	1.21337	1.11877	1.21977
160.2	1.07276	-0.0012865	-0.0080487	-0.0046282	1.09559	1.06186		160.2	-0.0099041	0.980993	1.14929	1.21336	1.11912	1.21931
160.4	1.07285	-0.0013276	-0.0080263	-0.0046616	1.09547	1.0622		160.4	-0.0093948	0.981241	1.14896	1.21349	1.11925	1.21913
160.6	1.07262	-0.0013466	-0.0080446	-0.00469	1.09559	1.06232		160.6	-0.0089908	0.980011	1.14893	1.21354	1.11922	1.21931
160.8	1.07253	-0.0013527	-0.0080548	-0.004739	1.09545	1.06241		160.8	-0.0087365	0.980126	1.14944	1.21346	1.1202	1.21938
161	1.07292	-0.0013699	-0.0080546	-0.0047496	1.09605	1.06187		161	-0.009064	0.979979	1.14982	1.21347	1.12015	1.21927
161.2	1.07339	-0.0013603	-0.0080403	-0.0047405	1.09627	1.06149		161.2	-0.0087218	0.979918	1.15019	1.21343	1.12013	1.21961
161.4	1.0732	-0.0013507	-0.0080253	-0.004762	1.09591	1.06078		161.4	-0.0089486	0.980074	1.15082	1.21402	1.11994	1.21983
161.6	1.07309	-0.0013465	-0.0080149	-0.0047665	1.09671	1.06014		161.6	-0.009033	0.979886	1.15067	1.21405	1.12032	1.21974
161.8	1.07356	-0.0013367	-0.0080109	-0.004779	1.09678	1.05918		161.8	-0.0091333	0.980299	1.15108	1.21392	1.12051	1.21957
162	1.07366	-0.0013259	-0.0080024	-0.0047638	1.09685	1.05883		162	-0.0087171	0.980653	1.15137	1.21429	1.12028	1.21999
162.2	1.07383	-0.0012987	-0.0079961	-0.0047215	1.09666	1.05894		162.2	-0.0082742	0.980994	1.1513	1.2146	1.12036	1.22079
162.4	1.07344	-0.0012898	-0.0080179	-0.0046919	1.09695	1.0592		162.4	-0.0084904	0.980634	1.15184	1.21488	1.11981	1.22112
162.6	1.07352	-0.0012606	-0.0080094	-0.0046586	1.0975	1.05893		162.6	-0.0082694	0.980961	1.15138	1.2151	1.11989	1.22032
162.8	1.07397	-0.0012453	-0.0080062	-0.0046396	1.09781	1.05905		162.8	-0.008167	0.981056	1.15099	1.21533	1.11991	1.22022
163	1.07369	-0.0012572	-0.0080287	-0.0046313	1.09825	1.05991		163	-0.0084745	0.981094	1.15083	1.21556	1.12008	1.22026
163.2	1.07375	-0.0012372	-0.0080277	-0.0046062	1.09867	1.06047		163.2	-0.0082632	0.981457	1.15085	1.21557	1.12076	1.2205
163.4	1.07378	-0.0012692	-0.0080424	-0.0046498	1.09919	1.06029		163.4	-0.008354	0.980931	1.15029	1.21531	1.12112	1.22058
163.6	1.07404	-0.0012706	-0.0080591	-0.0046505	1.0997	1.06063		163.6	-0.0082391	0.980229	1.15044	1.21496	1.12146	1.22069
163.8	1.07346	-0.0012478	-0.0080792	-0.0046383	1.0999	1.06107		163.8	-0.0088047	0.97996	1.15042	1.2146	1.12131	1.22059
164	1.07309	-0.0012698	-0.0081143	-0.0046765	1.09951	1.06153		164	-0.0085498	0.979945	1.1512	1.21452	1.12098	1.22055
164.2	1.07304	-0.0012926	-0.0081187	-0.0046939	1.099	1.06221		164.2	-0.0079589	0.979676	1.15066	1.21421	1.1213	1.2205
164.4	1.07232	-0.0013273	-0.0081654	-0.0047403	1.09865	1.06236		164.4	-0.0079126	0.97986	1.15088	1.21422	1.1213	1.22012
164.6	1.07208	-0.0013388	-0.0081646	-0.0047448	1.09844	1.06272		164.6	-0.0077622	0.979258	1.15125	1.21463	1.12075	1.22039
164.8	1.07233	-0.0013607	-0.0081712	-0.0047576	1.09817	1.06288		164.8	-0.0076643	0.979407	1.1511	1.21503	1.12111	1.22032
165	1.07232	-0.0013688	-0.0081934	-0.0047375	1.09802	1.06269		165	-0.0082475	0.979292	1.15134	1.21519	1.12072	1.22077
165.2	1.07226	-0.0013555	-0.0081755	-0.0047268	1.09747	1.06204		165.2	-0.0086497	0.978657	1.15094	1.2155	1.1209	1.22088
165.4	1.07198	-0.0014018	-0.0081888	-0.0047463	1.09736	1.06146		165.4	-0.0091365	0.978099	1.15029	1.21551	1.12179	1.22061
165.6	1.07276	-0.0014244	-0.0081764	-0.0047494	1.09734	1.06062		165.6	-0.0087589	0.977817	1.14983	1.21491	1.12204	1.22038
165.8	1.07356	-0.0014374	-0.0081367	-0.0047403	1.09717	1.06047		165.8	-0.0082916	0.978282	1.15014	1.21484	1.12206	1.22043
166	1.07419	-0.0014466	-0.008128	-0.0047051	1.09772	1.06073		166	-0.0083896	0.978386	1.15055	1.21488	1.1221	1.22103
166.2	1.07514	-0.0014478	-0.0081297	-0.0046765	1.09783	1.06134		166.2	-0.0081618	0.978774	1.14992	1.21498	1.12214	1.22142
166.4	1.07544	-0.0014745	-0.008172	-0.0047014	1.09882	1.0618		166.4	-0.0080613	0.978518	1.14956	1.21431	1.12246	1.22184
166.6	1.07686	-0.0014669	-0.0081645	-0.0046965	1.09944	1.06138		166.6	-0.0074481	0.979049	1.14906	1.21394	1.12335	1.22104
166.8	1.07785	-0.0014979	-0.0081976	-0.0047246	1.09978	1.06225		166.8	-0.0073414	0.979352	1.14898	1.21384	1.1236	1.2214
167	1.07761	-0.0015112	-0.0082179	-0.0047187	1.10011	1.06296		167	-0.0079127	0.979353	1.14919	1.21344	1.12384	1.22187
167.2	1.07784	-0.0015195	-0.0082074	-0.0047396	1.10072	1.06264		167.2	-0.0079858	0.979814	1.14835	1.21329	1.12438	1.22148
167.4	1.07777	-0.0015304	-0.0082206	-0.0047732	1.10103	1.06273		167.4	-0.0078927	0.979544	1.14801	1.21353	1.12397	1.22108
167.6	1.07802	-0.0015188	-0.0082616	-0.0047769	1.10125	1.06305		167.6	-0.0075617	0.979958	1.14852	1.21333	1.12371	1.22113
167.8	1.07772	-0.0014879	-0.0082635	-0.0047977	1.10111	1.0633		167.8	-0.0080732	0.980293	1.14822	1.21316	1.12315	1.22115
168	1.07787	-0.0015021	-0.0082759	-0.0048323	1.10079	1.06319		168	-0.007607	0.980933	1.14827	1.21263	1.12259	1.22062
168.2	1.07778	-0.0015204	-0.0082804	-0.0048389	1.10071	1.06352		168.2	-0.0071229	0.980894	1.14884	1.2127	1.12167	1.22027
168.4	1.07727	-0.0015222	-0.0082673	-0.0048475	1.10008	1.06267		168.4	-0.0073782	0.98113	1.14989	1.21301	1.12041	1.21925
168.6	1.07729	-0.0015217	-0.008255	-0.0048533	1.09945	1.06325		168.6	-0.0069275	0.981264	1.1502	1.21334	1.11903	1.21894
168.8	1.07636	-0.0014954	-0.0082533	-0.0048203	1.09912	1.06343		168.8	-0.0076192	0.981934	1.15079	1.21439	1.11817	1.21898
169	1.07535	-0.0014989	-0.0082408	-0.0048152	1.09879	1.06338		169	-0.0078346	0.981874	1.15144	1.21447	1.11748	1.21928
169.2	1.07511	-0.0015028	-0.0082042	-0.0048073	1.09863	1.0631		169.2	-0.0078863	0.981904	1.15148	1.21495	1.11817	1.21888
169.4	1.07496	-0.0015081	-0.0081809	-0.0048051	1.09883	1.06336		169.4	-0.0079127	0.981366	1.15075	1.21521	1.11865	1.21872
169.6	1.07519	-0.0015113	-0.0081611	-0.0048179	1.0982	1.06337		169.6	-0.0072897	0.981639	1.15125	1.21503	1.11795	1.21872
169.8	1.07566	-0.001486	-0.0081108	-0.0047836	1.09793	1.06344		169.8	-0.0070161	0.982138	1.15117	1.21579	1.1179	1.21876
170	1.0759	-0.0014942	-0.0081148	-0.0047951	1.09813	1.06396		170	-0.0072277	0.982091	1.1512	1.21588	1.11839	1.21945
170.2	1.076	-0.001507	-0.0081226	-0.0048151	1.09863	1.06396		170.2	-0.0070865	0.98193	1.15095	1.2157	1.11904	1.21996
170.4	1.07615	-0.0015044	-0.0081367	-0.0048433	1.09903	1.06399		170.4	-0.0072125	0.981742	1.15061	1.21532	1.11997	1.22066
170.6	1.07605	-0.0015013	-0.0080963	-0.0048209	1.09889	1.06396		170.6	-0.0071767	0.980797	1.15053	1.21592	1.12103	1.22043
170.8	1.07567	-0.0015208	-0.0080951	-0.0048193	1.09894	1.06442		170.8	-0.0075209	0.97978	1.15083	1.21654	1.12109	1.22182
171	1.07569	-0.0015302	-0.0080951	-0.0048032	1.09906	1.0642		171	-0.0077166	0.979676	1.15061	1.21669	1.12123	1.22167
171.2	1.07616	-0.001542	-0.0080896	-0.0047973	1.09966	1.06466		171.2	-0.0080592	0.979243	1.15028	1.21797	1.12167	1.22183
171.4	1.07646	-0.0015732	-0.0081132	-0.0047776	1.09929	1.06464		171.4	-0.0082443	0.978601	1.15028	1.21827	1.12139	1.2221
171.6	1.0762	-0.0015836	-0.008145	-0.0047724	1.09946	1.06397		171.6	-0.0083733	0.978509	1.15046	1.21816	1.12147	1.22155
171.8	1.07595	-0.0015847	-0.00814	-0.0047664	1.10021	1.0642		171.8	-0.0091051	0.977795	1.14993	1.21834	1.12221	1.22141
172	1.07629	-0.0016105	-0.0081611	-0.0047726	1.10099	1.06365		172	-0.0088713	0.977465	1.15101	1.21826	1.12193	1.22111
172.2	1.07698	-0.001626	-0.0081818	-0.0047714	1.10071	1.06352		172.2	-0.0086276	0.976833	1.15181	1.21809	1.12105	1.22074
172.4	1.07744	-0.0016328	-0.0081852	-0.0047788	1.10037	1.06325		172.4	-0.0087183	0.976841	1.15231	1.21811	1.12072	1.22001
172.6	1.07717	-0.0016114	-0.0082068	-0.0047711	1.10043	1.06383		172.6	-0.0080164	0.97675	1.15284	1.21858	1.12015	1.21968
172.8	1.07692	-0.0016118	-0.008235	-0.004745	1.10046	1.06424		172.8	-0.008507	0.97746	1.1529	1.21846	1.11976	1.22014
173	1.07739	-0.0016463	-0.0082512	-0.004766	1.10063	1.06466		173	-0.0080154	0.978356	1.15289	1.21803	1.11981	1.22049
173.2	1.07742	-0.0016562	-0.0082796	-0.0047917	1.10046	1.0648		173.2	-0.0079874	0.978465	1.15213	1.21719	1.12086	1.2205
173.4	1.07784	-0.0016422	-0.0082656	-0.0047902	1.09998	1.06508		173.4	-0.0077877	0.978768	1.15164	1.21755	1.12049	1.22056
173.6	1.07775	-0.0016354	-0.0082381	-0.0047994	1.09946	1.0649		173.6	-0.0075507	0.980176	1.15239	1.21725	1.11999	1.22136
173.8	1.07821	-0.0016162	-0.0082307	-0.0047878	1.09938	1.06508		173.8	-0.0072079	0.980888	1.15186	1.21729	1.12018	1.22193
174	1.07787	-0.001629	-0.0082388	-0.0048374	1.09977	1.06585		174	-0.0074617	0.981387	1.15195	1.21705	1.1211	1.22288
174.2	1.07744	-0.0016308	-0.0082328	-0.0048508	1.09982	1.06643		174.2	-0.0079544	0.98096	1.15183	1.21706	1.12125	1.22387
174.4	1.07696	-0.0016198	-0.0082311	-0.0048666	1.10003	1.06749		174.4	-0.0082748	0.981051	1.15117	1.21714	1.12143	1.22501
174.6	1.0766	-0.0016407	-0.0081931	-0.0048662	1.09947	1.06827		174.6	-0.0084457	0.980371	1.15095	1.21743	1.12147	1.22567
174.8	1.07728	-0.0016313	-0.008179	-0.0048812	1.1	1.06874		174.8	-0.0085179	0.981062	1.15112	1.21832	1.12133	1.22611
175	1.07724	-0.0016242	-0.0081912	-0.0048787	1.09976	1.06915		175	-0.0089997	0.981933	1.1509	1.21865	1.12085	1.22544
175.2	1.07724	-0.0016194	-0.0081823	-0.0048434	1.09986	1.06961		175.2	-0.0099635	0.98151	1.15108	1.21933	1.12075	1.22595
175.4	1.07726	-0.0016262	-0.0082167	-0.0048609	1.10002	1.06867		175.4	-0.0098922	0.981742	1.15045	1.21871	1.12141	1.22511
175.6	1.07686	-0.0016297	-0.0082253	-0.0048704	1.10103	1.06868		175.6	-0.010255	0.981477	1.15025	1.21853	1.12225	1.22452
175.8	1.07767	-0.0016292	-0.0082287	-0.0048889	1.10194	1.06823		175.8	-0.0107984	0.981237	1.15017	1.21867	1.12265	1.22411
176	1.0786	-0.0016488	-0.0082504	-0.0049115	1.10265	1.06733		176	-0.0104444	0.9813	1.1509	1.21839	1.12212	1.22315
176.2	1.07987	-0.0016691	-0.0082815	-0.004928	1.10297	1.06692		176.2	-0.0094887	0.981316	1.15037	1.21831	1.12233	1.22236
176.4	1.08019	-0.0017188	-0.0083002	-0.0049655	1.10341	1.06634		176.4	-0.0090965	0.981154	1.1505	1.2184	1.12263	1.22139
176.6	1.08028	-0.0017028	-0.0083114	-0.0049881	1.10337	1.06604		176.6	-0.0087944	0.981721	1.15025	1.2178	1.12249	1.22086
176.8	1.08061	-0.0017238	-0.008344	-0.0049854	1.10311	1.0653		176.8	-0.0087773	0.982373	1.1499	1.21716	1.12163	1.22067
177	1.08068	-0.0017428	-0.0083201	-0.0049871	1.10292	1.06382		177	-0.0084478	0.982503	1.1498	1.21681	1.12094	1.22001
177.2	1.08085	-0.0017696	-0.0083181	-0.0050223	1.10249	1.06298		177.2	-0.0083692	0.982203	1.15011	1.21598	1.12107	1.22015
177.4	1.0804	-0.0017744	-0.0083105	-0.0050243	1.10122	1.06283		177.4	-0.0082631	0.982109	1.15052	1.21623	1.11953	1.22021
177.6	1.07952	-0.0017627	-0.0082941	-0.005011	1.10132	1.06214		177.6	-0.008086	0.982249	1.15043	1.21577	1.11971	1.22051
177.8	1.07915	-0.0017793	-0.0083212	-0.0049765	1.1016	1.06248		177.8	-0.0081828	0.981043	1.14977	1.21547	1.11978	1.22075
178	1.07853	-0.0017781	-0.0082882	-0.0049768	1.10174	1.06329		178	-0.0083559	0.980098	1.15011	1.21596	1.12006	1.22119
178.2	1.07741	-0.0017993	-0.0082773	-0.0049845	1.1022	1.064		178.2	-0.0087409	0.97936	1.14987	1.21584	1.12026	1.22196
178.4	1.07679	-0.0017935	-0.008272	-0.0049814	1.10269	1.06443		178.4	-0.0088152	0.978996	1.14932	1.21566	1.12074	1.22221
178.6	1.0766	-0.0017789	-0.0082628	-0.0049659	1.10242	1.0643		178.6	-0.0093657	0.978518	1.14959	1.21603	1.12072	1.22214
178.8	1.07686	-0.0017235	-0.0082834	-0.0049405	1.10286	1.0644		178.8	-0.0097919	0.979368	1.15009	1.21701	1.1204	1.22205
179	1.07668	-0.0016882	-0.0082946	-0.0049186	1.10265	1.06486		179	-0.0102176	0.979715	1.15042	1.21745	1.12056	1.22215
179.2	1.0771	-0.0016542	-0.0082906	-0.00489	1.10281	1.06487		179.2	-0.0105254	0.979981	1.1509	1.21763	1.12131	1.22188
179.4	1.07746	-0.0016302	-0.0082929	-0.0048888	1.10336	1.06541		179.4	-0.0097444	0.980744	1.15029	1.21777	1.12285	1.22178
179.6	1.07806	-0.0016384	-0.0082889	-0.0048656	1.10383	1.06602		179.6	-0.0100313	0.980847	1.15055	1.21823	1.12306	1.22145
179.8	1.07897	-0.0016572	-0.0082905	-0.004869	1.10393	1.06613		179.8	-0.0099269	0.980755	1.15076	1.21898	1.12334	1.22143
180	1.07951	-0.0016811	-0.008311	-0.0048702	1.10406	1.06667		180	-0.0095064	0.980733	1.15058	1.21953	1.12336	1.22161
180.2	1.08028	-0.0016893	-0.0083352	-0.004887	1.10419	1.06658		180.2	-0.009132	0.98143	1.1504	1.22017	1.12362	1.22154
180.4	1.08021	-0.0016905	-0.0083198	-0.0048884	1.1038	1.06668		180.4	-0.0092625	0.981844	1.15144	1.22064	1.1233	1.2209
180.6	1.08027	-0.0016615	-0.0083055	-0.0048698	1.10289	1.06639		180.6	-0.0091421	0.982738	1.15125	1.22064	1.12261	1.22123
180.8	1.08046	-0.0016529	-0.0082937	-0.0048407	1.10188	1.06568		180.8	-0.0088978	0.983187	1.15161	1.22096	1.12154	1.22122
181	1.07988	-0.0016778	-0.0082831	-0.004874	1.10172	1.06594		181	-0.0091731	0.983465	1.15154	1.22046	1.12182	1.22211
181.2	1.07991	-0.0017021	-0.0083204	-0.0048884	1.10152	1.0665		181.2	-0.0087208	0.984511	1.15146	1.21993	1.12237	1.22262
181.4	1.07893	-0.0017136	-0.0083494	-0.0048707	1.10114	1.06738		181.4	-0.0085261	0.984506	1.15102	1.21936	1.12212	1.22313
181.6	1.0783	-0.0017198	-0.0083365	-0.004848	1.10183	1.06752		181.6	-0.008226	0.984309	1.15038	1.21883	1.12234	1.22373
181.8	1.07837	-0.0017628	-0.0083613	-0.0048453	1.10231	1.06839		181.8	-0.0081714	0.983676	1.14998	1.21833	1.12186	1.22451
182	1.07858	-0.0017895	-0.0083669	-0.0048727	1.10276	1.06899		182	-0.0076522	0.983595	1.14964	1.2178	1.12239	1.22469
182.2	1.07854	-0.0018306	-0.0083929	-0.0048788	1.10293	1.0692		182.2	-0.0073108	0.984151	1.14868	1.2169	1.12253	1.22539
182.4	1.07836	-0.0018057	-0.0084227	-0.0048661	1.10295	1.06941		182.4	-0.0073581	0.983868	1.14866	1.21682	1.12209	1.22552
182.6	1.07877	-0.001785	-0.008453	-0.0048664	1.10355	1.06934		182.6	-0.007707	0.984105	1.14911	1.21738	1.12204	1.22589
182.8	1.07883	-0.0017629	-0.0084408	-0.0048707	1.10403	1.06955		182.8	-0.0072917	0.985004	1.149	1.21818	1.12259	1.2261
183	1.07798	-0.0017643	-0.0084257	-0.0049079	1.10469	1.06975		183	-0.0073966	0.985357	1.14895	1.21812	1.12355	1.22552
183.2	1.07814	-0.0017781	-0.0084273	-0.0049326	1.10484	1.06953		183.2	-0.0068277	0.985349	1.14884	1.21781	1.12314	1.22452
183.4	1.07856	-0.0017889	-0.0084431	-0.0049409	1.10547	1.06964		183.4	-0.0060344	0.98526	1.14836	1.21831	1.12381	1.22388
183.6	1.07911	-0.0018504	-0.0084928	-0.0050099	1.10521	1.06933		183.6	-0.0064829	0.984188	1.14857	1.21795	1.12293	1.22308
183.8	1.07927	-0.001873	-0.0084904	-0.005032	1.10507	1.06923		183.8	-0.0065388	0.983601	1.14903	1.21814	1.12255	1.22309
184	1.07901	-0.0018766	-0.0084864	-0.0050353	1.10487	1.06946		184	-0.0066663	0.98389	1.14901	1.21882	1.12195	1.22283
184.2	1.07899	-0.0018678	-0.0084832	-0.0050392	1.10488	1.0687		184.2	-0.0071458	0.984165	1.14999	1.21956	1.12211	1.22216
184.4	1.07882	-0.0018569	-0.0084522	-0.0050282	1.10435	1.06783		184.4	-0.0073026	0.984064	1.15101	1.22049	1.12239	1.22172
184.6	1.07858	-0.0018295	-0.0084343	-0.0049997	1.10385	1.06708		184.6	-0.0076791	0.984161	1.15042	1.22058	1.1219	1.22176
184.8	1.07867	-0.0018038	-0.0084001	-0.0049951	1.10399	1.06731		184.8	-0.0080999	0.983788	1.15063	1.22086	1.12257	1.22144
185	1.0785	-0.0018029	-0.0083984	-0.004988	1.10507	1.0679		185	-0.0084314	0.98377	1.14972	1.22119	1.12323	1.2219
185.2	1.0787	-0.0018082	-0.0084207	-0.0049642	1.10548	1.06807		185.2	-0.0084795	0.984174	1.14941	1.22139	1.12341	1.22196
185.4	1.07817	-0.0018259	-0.0084181	-0.0049579	1.10565	1.06871		185.4	-0.0088569	0.983582	1.15037	1.2215	1.12295	1.22271
185.6	1.07821	-0.0018568	-0.0084212	-0.004969	1.10601	1.06852		185.6	-0.0089228	0.983131	1.14933	1.22169	1.12279	1.22295
185.8	1.07857	-0.0018567	-0.0084419	-0.004955	1.1065	1.06885		185.8	-0.0089096	0.983351	1.14911	1.22176	1.12347	1.22351
186	1.0788	-0.0018824	-0.0084509	-0.0049738	1.10647	1.06937		186	-0.0090313	0.983282	1.14888	1.22129	1.12457	1.22424
186.2	1.07882	-0.0019077	-0.0084542	-0.0049689	1.10619	1.06952		186.2	-0.0089391	0.983038	1.14908	1.22159	1.12465	1.22496
186.4	1.07855	-0.0018978	-0.0084583	-0.0049738	1.10667	1.06928		186.4	-0.0090366	0.983189	1.14866	1.22195	1.12497	1.2251
186.6	1.07878	-0.0018841	-0.0084414	-0.004952	1.10663	1.06933		186.6	-0.0091192	0.983179	1.14785	1.22244	1.12536	1.22499
186.8	1.07806	-0.0018736	-0.0084151	-0.0049592	1.10683	1.06922		186.8	-0.0085971	0.983755	1.14737	1.22203	1.12586	1.22514
187	1.07785	-0.0018615	-0.0084124	-0.0049492	1.10698	1.06961		187	-0.0085873	0.983909	1.1481	1.22178	1.12545	1.22501
187.2	1.07815	-0.0018866	-0.008446	-0.0049348	1.10716	1.06945		187.2	-0.0082031	0.983715	1.14733	1.22149	1.12533	1.22489
187.4	1.07831	-0.0019054	-0.008483	-0.0049413	1.10726	1.0696		187.4	-0.0080933	0.983547	1.14739	1.22098	1.12574	1.22491
187.6	1.0779	-0.0019303	-0.0084881	-0.0049448	1.10642	1.06943		187.6	-0.0084969	0.982963	1.14812	1.22036	1.12448	1.22575
187.8	1.07778	-0.0019315	-0.0084471	-0.0049161	1.10654	1.0702		187.8	-0.0086237	0.982995	1.14881	1.22034	1.12474	1.22663
188	1.07797	-0.0019334	-0.0084604	-0.0049113	1.10628	1.07054		188	-0.0086485	0.983098	1.14947	1.22008	1.12493	1.22712
188.2	1.07797	-0.0019328	-0.0084631	-0.0049051	1.10635	1.06972		188.2	-0.0085453	0.98302	1.15049	1.2202	1.12459	1.22713
188.4	1.07825	-0.0019254	-0.0084606	-0.0048834	1.10598	1.06899		188.4	-0.008522	0.982754	1.15122	1.22051	1.12404	1.22671
188.6	1.07915	-0.0019048	-0.0084651	-0.00487	1.10652	1.0697		188.6	-0.0085622	0.981999	1.1509	1.22057	1.1233	1.22664
188.8	1.07947	-0.0019048	-0.0084719	-0.0048899	1.10693	1.07078		188.8	-0.0087141	0.981257	1.15084	1.22104	1.1237	1.22674
189	1.07969	-0.0019218	-0.0085025	-0.0049027	1.10663	1.071		189	-0.0087013	0.981219	1.15134	1.22121	1.12293	1.22674
189.2	1.07958	-0.0019405	-0.0085072	-0.0049203	1.10671	1.07125		189.2	-0.0087167	0.981351	1.15324	1.22192	1.12277	1.22695
189.4	1.07989	-0.0019775	-0.0085291	-0.0049575	1.10617	1.07139		189.4	-0.0080926	0.981572	1.15377	1.22236	1.12239	1.22677
189.6	1.08043	-0.0020228	-0.0085583	-0.0050022	1.10575	1.07167		189.6	-0.0085199	0.98191	1.15332	1.22244	1.12248	1.22678
189.8	1.08097	-0.0020264	-0.0085615	-0.005029	1.10535	1.0723		189.8	-0.0080168	0.981699	1.154	1.22238	1.12284	1.22735
190	1.08125	-0.0020751	-0.0085642	-0.0050815	1.10502	1.07302		190	-0.0077725	0.981668	1.15431	1.22198	1.12291	1.2275
190.2	1.08143	-0.0020906	-0.0085652	-0.0050783	1.10474	1.07251		190.2	-0.0073932	0.981946	1.15378	1.22228	1.12222	1.22697
190.4	1.08149	-0.0020979	-0.0085792	-0.0051294	1.10523	1.0728		190.4	-0.0071782	0.982727	1.15229	1.22189	1.12212	1.22649
190.6	1.08114	-0.0020919	-0.0085763	-0.0051298	1.10453	1.07285		190.6	-0.0073014	0.981993	1.15179	1.22156	1.1213	1.226
190.8	1.0808	-0.0021046	-0.0085802	-0.0051357	1.10515	1.07267		190.8	-0.0072469	0.982018	1.15166	1.2213	1.12163	1.22574
191	1.08032	-0.0021067	-0.0085896	-0.0051229	1.10544	1.07306		191	-0.0075181	0.982214	1.15138	1.22141	1.12202	1.22528
191.2	1.07883	-0.0021229	-0.0085875	-0.005111	1.10615	1.07317		191.2	-0.0082356	0.982232	1.15006	1.22123	1.12249	1.22528
191.4	1.07873	-0.0021027	-0.008583	-0.0051054	1.10575	1.0737		191.4	-0.0084184	0.982225	1.15021	1.22124	1.12235	1.22575
191.6	1.07867	-0.0020926	-0.0085556	-0.0051085	1.10573	1.07309		191.6	-0.0084927	0.98248	1.14989	1.22084	1.12265	1.22625
191.8	1.07952	-0.0021031	-0.0085674	-0.0051313	1.10626	1.07323		191.8	-0.0085024	0.982889	1.14924	1.22001	1.12341	1.22628
192	1.07981	-0.0020955	-0.0085921	-0.0051161	1.10679	1.07286		192	-0.008235	0.983015	1.14898	1.21974	1.12386	1.22573
192.2	1.07946	-0.0021079	-0.008607	-0.0051169	1.10742	1.07237		192.2	-0.0081024	0.983305	1.14917	1.21933	1.12395	1.22564
192.4	1.08002	-0.0021113	-0.0086358	-0.0051161	1.10759	1.07269		192.4	-0.00845	0.982922	1.14894	1.21926	1.12467	1.22524
192.6	1.08063	-0.0020951	-0.0086337	-0.0051022	1.10838	1.07271		192.6	-0.0084721	0.982702	1.1486	1.21956	1.12571	1.22496
192.8	1.08075	-0.0021067	-0.0086506	-0.0050808	1.10798	1.07284		192.8	-0.0083266	0.982404	1.14877	1.21937	1.12564	1.22461
193	1.08133	-0.0021147	-0.0086471	-0.0050845	1.1075	1.07258		193	-0.0081946	0.982278	1.14996	1.21932	1.12561	1.2243
193.2	1.08187	-0.0021235	-0.0086254	-0.00508	1.10793	1.0725		193.2	-0.0083358	0.983089	1.15086	1.2194	1.12622	1.22492
193.4	1.08227	-0.0021263	-0.0086454	-0.005073	1.10789	1.07258		193.4	-0.0081518	0.983709	1.15072	1.21921	1.12648	1.2249
193.6	1.08271	-0.0021367	-0.0086466	-0.0050734	1.10821	1.07305		193.6	-0.0083389	0.98352	1.15177	1.21911	1.12668	1.22599
193.8	1.08293	-0.0021266	-0.0086359	-0.0050582	1.10793	1.07298		193.8	-0.0076608	0.983229	1.15161	1.21943	1.12628	1.2266
194	1.08205	-0.0021406	-0.0086631	-0.0051048	1.10757	1.0731		194	-0.007851	0.983842	1.152	1.21924	1.12533	1.22686
194.2	1.08157	-0.0021434	-0.0086567	-0.005109	1.10765	1.07264		194.2	-0.0078211	0.983959	1.15217	1.22016	1.12476	1.22693
194.4	1.0814	-0.0021534	-0.0086678	-0.0051576	1.10833	1.07277		194.4	-0.0078929	0.983344	1.15201	1.22014	1.12426	1.227
194.6	1.08049	-0.0021392	-0.0086507	-0.0051413	1.10762	1.0717		194.6	-0.0082505	0.982906	1.1519	1.22071	1.12357	1.22701
194.8	1.08035	-0.0021081	-0.0085985	-0.0050908	1.10756	1.07136		194.8	-0.008233	0.983507	1.15181	1.22221	1.12352	1.22708
195	1.07966	-0.0020818	-0.0085766	-0.0050873	1.10774	1.07149		195	-0.0079196	0.983454	1.15207	1.22255	1.12363	1.22706
195.2	1.07963	-0.0020624	-0.0085539	-0.0050749	1.10796	1.07132		195.2	-0.0079105	0.983269	1.1521	1.22302	1.12294	1.22767
195.4	1.08064	-0.0020592	-0.0085928	-0.0051066	1.1074	1.0708		195.4	-0.007328	0.983231	1.15231	1.22274	1.12231	1.22824
195.6	1.08129	-0.0020758	-0.0085907	-0.0051337	1.10741	1.07057		195.6	-0.0069333	0.982908	1.15173	1.22259	1.12282	1.22871
195.8	1.08172	-0.0021051	-0.0086261	-0.005137	1.10743	1.0705		195.8	-0.0069897	0.982358	1.15153	1.22251	1.1228	1.22875
196	1.08143	-0.0021038	-0.0086418	-0.0051228	1.1076	1.07127		196	-0.007127	0.981998	1.15119	1.22265	1.12323	1.22936
196.2	1.0814	-0.0021522	-0.008693	-0.0051659	1.10749	1.07158		196.2	-0.0074554	0.982231	1.15154	1.2218	1.1232	1.23054
196.4	1.0824	-0.0021593	-0.0086959	-0.0051617	1.1075	1.07228		196.4	-0.0076728	0.981851	1.15121	1.22177	1.12347	1.23063
196.6	1.08266	-0.0021863	-0.0086946	-0.0051628	1.10779	1.07295		196.6	-0.0077553	0.981722	1.15091	1.22212	1.12405	1.23087
196.8	1.08344	-0.0022317	-0.0087234	-0.0051531	1.1079	1.07383		196.8	-0.0075437	0.981639	1.15071	1.22185	1.12356	1.23123
197	1.08383	-0.0022387	-0.0087182	-0.0051399	1.1083	1.0748		197	-0.0076467	0.982276	1.15068	1.22223	1.12415	1.23168
197.2	1.08391	-0.0022439	-0.0087272	-0.0051314	1.10902	1.07586		197.2	-0.0077493	0.982775	1.15074	1.22164	1.12441	1.23217
197.4	1.08426	-0.0022547	-0.0087555	-0.0051241	1.10931	1.07643		197.4	-0.0075619	0.983144	1.15018	1.22172	1.1245	1.23205
197.6	1.08452	-0.0022916	-0.0087901	-0.005138	1.10928	1.07679		197.6	-0.0072828	0.983186	1.15026	1.22202	1.1247	1.23225
197.8	1.08398	-0.0023	-0.0087692	-0.0051201	1.10895	1.07699		197.8	-0.007285	0.983213	1.14928	1.22208	1.12441	1.23156
198	1.08328	-0.0022963	-0.0087708	-0.0051484	1.10933	1.07678		198	-0.0073848	0.983391	1.14929	1.22222	1.12465	1.23115
198.2	1.08333	-0.002294	-0.0087464	-0.0051413	1.10976	1.07676		198.2	-0.0068827	0.983528	1.14916	1.2226	1.12483	1.23095
198.4	1.0828	-0.0022642	-0.0087468	-0.0051378	1.11004	1.0765		198.4	-0.0067705	0.983756	1.14916	1.22281	1.12446	1.23073
198.6	1.08182	-0.0022509	-0.0087206	-0.0051301	1.10976	1.0757		198.6	-0.006768	0.984565	1.14906	1.22298	1.12437	1.22969
198.8	1.08139	-0.0022379	-0.0086831	-0.0051037	1.10942	1.07493		198.8	-0.0062937	0.98448	1.14969	1.22331	1.12426	1.22857
199	1.08103	-0.0022384	-0.0086844	-0.0051253	1.10985	1.07456		199	-0.0061279	0.984564	1.15056	1.22281	1.12431	1.2273
199.2	1.08126	-0.0022241	-0.0086839	-0.0051305	1.10963	1.07393		199.2	-0.0061769	0.984978	1.15083	1.22284	1.1238	1.22688
199.4	1.08108	-0.0022422	-0.0086922	-0.0051418	1.10976	1.07354		199.4	-0.0062437	0.984404	1.15119	1.22263	1.1237	1.22649
199.6	1.08084	-0.0022232	-0.0086555	-0.0051372	1.10993	1.07428		199.6	-0.0067737	0.984406	1.15131	1.2227	1.1241	1.2267
199.8	1.0806	-0.0022277	-0.008649	-0.0051505	1.10954	1.07374		199.8	-0.006618	0.984955	1.15182	1.22232	1.1236	1.22629
200	1.08025	-0.0022122	-0.0086235	-0.0051581	1.10972	1.07365		200	-0.0068549	0.985515	1.15158	1.22247	1.12397	1.22678
200.2	1.08054	-0.0022502	-0.0086298	-0.0051732	1.11041	1.07316		200.2	-0.0069294	0.985471	1.15236	1.22245	1.12384	1.22661
200.4	1.08107	-0.0022517	-0.0086231	-0.0051686	1.11059	1.07325		200.4	-0.0069891	0.985409	1.15204	1.2227	1.12397	1.22655
200.6	1.08091	-0.0022967	-0.0086477	-0.0051735	1.11079	1.0732		200.6	-0.0070902	0.985954	1.15205	1.22309	1.12379	1.22725
200.8	1.08154	-0.0023396	-0.0086665	-0.0051784	1.11114	1.07299		200.8	-0.0071609	0.986078	1.15213	1.22306	1.12416	1.22786
201	1.08164	-0.0023417	-0.0086765	-0.0051816	1.11079	1.07282		201	-0.0076495	0.986731	1.15196	1.22307	1.12444	1.22778
201.2	1.08182	-0.0023752	-0.0087034	-0.0052129	1.11038	1.07288		201.2	-0.0075724	0.986564	1.15157	1.22259	1.12437	1.22814
201.4	1.08258	-0.0023935	-0.0087237	-0.0052179	1.11033	1.07224		201.4	-0.0074468	0.986416	1.15052	1.22279	1.12498	1.22809
201.6	1.08256	-0.0023962	-0.0087242	-0.0052046	1.10977	1.07205		201.6	-0.0071686	0.986013	1.14981	1.22334	1.1248	1.22857
201.8	1.08286	-0.0023818	-0.0087062	-0.0052031	1.10966	1.07199		201.8	-0.007647	0.985666	1.14895	1.22346	1.12475	1.22915
202	1.08295	-0.0023799	-0.0087367	-0.0052329	1.11017	1.07196		202	-0.0078256	0.985997	1.14816	1.22369	1.12499	1.22959
202.2	1.08334	-0.0023753	-0.0087527	-0.0052268	1.10952	1.07306		202.2	-0.0073588	0.985651	1.14821	1.22393	1.12437	1.23054
202.4	1.08273	-0.0023515	-0.0087779	-0.0052332	1.10944	1.07416		202.4	-0.0073879	0.985698	1.14801	1.22446	1.12412	1.23127
202.6	1.08242	-0.0023453	-0.0087728	-0.0052405	1.10916	1.07477		202.6	-0.0074297	0.985744	1.14762	1.2241	1.12427	1.2312
202.8	1.08259	-0.0023373	-0.0087707	-0.0052581	1.1091	1.07504		202.8	-0.0074878	0.984704	1.1477	1.22386	1.12478	1.2308
203	1.08264	-0.0023062	-0.008766	-0.0052714	1.10875	1.0759		203	-0.0074088	0.984883	1.148	1.22367	1.12422	1.23043
203.2	1.08302	-0.0022932	-0.0087435	-0.0052477	1.10897	1.07597		203.2	-0.0068333	0.984797	1.14732	1.22373	1.12437	1.23062
203.4	1.08291	-0.0022902	-0.0087528	-0.0052672	1.10956	1.07671		203.4	-0.0066281	0.984858	1.14725	1.22344	1.12407	1.23098
203.6	1.08268	-0.0022742	-0.0087286	-0.0052919	1.11013	1.0773		203.6	-0.0068219	0.98541	1.14781	1.22354	1.12441	1.23128
203.8	1.08315	-0.0022811	-0.008722	-0.0053004	1.11017	1.0772		203.8	-0.0062599	0.985388	1.14856	1.22355	1.12477	1.23111
204	1.08347	-0.0022854	-0.0087103	-0.0052897	1.11115	1.077		204	-0.0065596	0.984803	1.14874	1.22444	1.12565	1.23132
204.2	1.08352	-0.0023101	-0.0087367	-0.0052803	1.11195	1.07669		204.2	-0.0066276	0.984933	1.14934	1.22457	1.12547	1.23123
204.4	1.08356	-0.0023263	-0.0087443	-0.0052722	1.11149	1.07598		204.4	-0.0068069	0.984803	1.1493	1.22415	1.1253	1.23143
204.6	1.08339	-0.0023618	-0.0087442	-0.0052651	1.11223	1.07573		204.6	-0.0071143	0.985002	1.14977	1.22383	1.1257	1.23166
204.8	1.0836	-0.0024029	-0.0087525	-0.005294	1.11269	1.07579		204.8	-0.0074326	0.984774	1.14962	1.22354	1.12664	1.23147
205	1.08334	-0.0024162	-0.0087439	-0.0053032	1.11227	1.07516		205	-0.0075852	0.985199	1.14952	1.22356	1.12616	1.23053
205.2	1.08389	-0.0024275	-0.0087498	-0.0053026	1.11214	1.07421		205.2	-0.0070759	0.984759	1.14925	1.224	1.12567	1.22988
205.4	1.08415	-0.0024099	-0.0087113	-0.0052656	1.11246	1.07376		205.4	-0.0072067	0.984179	1.14946	1.22484	1.12551	1.22949
205.6	1.084	-0.0023983	-0.0087199	-0.0052336	1.11195	1.07322		205.6	-0.0075626	0.984099	1.14943	1.22487	1.12463	1.22965
205.8	1.08401	-0.0023859	-0.0087056	-0.0051965	1.11183	1.07327		205.8	-0.0079956	0.984128	1.14951	1.22521	1.12467	1.2294
206	1.08392	-0.0024155	-0.0087135	-0.0052122	1.11243	1.07347		206	-0.008057	0.984141	1.14925	1.22509	1.12455	1.22944
206.2	1.08399	-0.0024177	-0.0087166	-0.005213	1.11164	1.07386		206.2	-0.0078379	0.983893	1.1493	1.22544	1.12411	1.22973
206.4	1.08364	-0.002421	-0.0087506	-0.0052293	1.11161	1.07445		206.4	-0.0079245	0.983703	1.14915	1.2252	1.12435	1.22931
206.6	1.08395	-0.0024311	-0.0087705	-0.0052279	1.11123	1.07437		206.6	-0.0079307	0.983754	1.1494	1.2245	1.12401	1.22866
206.8	1.0839	-0.0024491	-0.0087868	-0.0052587	1.11075	1.07434		206.8	-0.0080402	0.983232	1.14975	1.2243	1.1233	1.22799
207	1.08343	-0.0024398	-0.0087935	-0.0052501	1.11019	1.07468		207	-0.0079215	0.984242	1.15004	1.22445	1.12218	1.2277
207.2	1.0836	-0.0024378	-0.0088102	-0.0052305	1.1109	1.07436		207.2	-0.0077244	0.984465	1.14991	1.22476	1.12223	1.2278
207.4	1.08367	-0.0024532	-0.0088395	-0.0052572	1.1111	1.07486		207.4	-0.0077085	0.985001	1.15029	1.22467	1.12187	1.22803
207.6	1.08393	-0.0024676	-0.008853	-0.0052668	1.1116	1.07491		207.6	-0.0080945	0.984858	1.15014	1.2245	1.12288	1.22759
207.8	1.08465	-0.0024838	-0.0088664	-0.0052704	1.11168	1.07506		207.8	-0.0081263	0.984969	1.14988	1.22448	1.12352	1.2283
208	1.08442	-0.0024883	-0.0088594	-0.0052565	1.11247	1.07536		208	-0.0083471	0.984828	1.14938	1.22474	1.12443	1.22863
208.2	1.08361	-0.0024922	-0.0088598	-0.0052519	1.11234	1.0756		208.2	-0.0084316	0.985154	1.1494	1.22419	1.1241	1.22909
208.4	1.08391	-0.0024838	-0.0088564	-0.0052492	1.11261	1.07618		208.4	-0.0083723	0.984657	1.14883	1.22415	1.12476	1.22957
208.6	1.08351	-0.002494	-0.0088485	-0.0052505	1.1133	1.0771		208.6	-0.0084262	0.985148	1.14892	1.22397	1.1252	1.23049
208.8	1.08401	-0.0024724	-0.0088215	-0.0052495	1.11308	1.07719		208.8	-0.0083606	0.985466	1.14926	1.22447	1.1249	1.23034
209	1.08447	-0.0024411	-0.008797	-0.00524	1.11306	1.07681		209	-0.0081827	0.986143	1.14934	1.22486	1.12473	1.2301
209.2	1.08469	-0.0024107	-0.0087786	-0.0052165	1.11407	1.0762		209.2	-0.0083159	0.985893	1.14942	1.22549	1.12526	1.23052
209.4	1.08488	-0.0024214	-0.0087613	-0.0052212	1.11417	1.07619		209.4	-0.0078698	0.985764	1.14927	1.22542	1.12543	1.23153
209.6	1.08511	-0.0024067	-0.0087661	-0.0052263	1.11396	1.0761		209.6	-0.0076782	0.985435	1.14875	1.22517	1.12589	1.2322
209.8	1.08545	-0.0024166	-0.0087353	-0.0052301	1.11422	1.0766		209.8	-0.0078695	0.985799	1.14852	1.22562	1.12636	1.23296
210	1.08619	-0.0024246	-0.0087147	-0.0052783	1.11471	1.07612		210	-0.0076799	0.986308	1.14808	1.22607	1.12691	1.23305
210.2	1.08637	-0.002413	-0.0087088	-0.0052675	1.1137	1.07649		210.2	-0.0073583	0.986161	1.14849	1.22668	1.12719	1.23314
210.4	1.08658	-0.0024045	-0.0086994	-0.0052482	1.11308	1.07708		210.4	-0.0071797	0.985755	1.14903	1.22708	1.12723	1.23287
210.6	1.08661	-0.0024247	-0.0087276	-0.0052606	1.11253	1.07692		210.6	-0.0071246	0.986081	1.14988	1.22724	1.12706	1.23279
210.8	1.086	-0.0024509	-0.0087283	-0.0052752	1.1124	1.0775		210.8	-0.0069888	0.985667	1.1501	1.2276	1.12659	1.23268
211	1.08623	-0.0024534	-0.0087172	-0.0052432	1.11253	1.07786		211	-0.0067014	0.985707	1.1499	1.22789	1.12639	1.23239
211.2	1.08635	-0.0024881	-0.0087595	-0.005275	1.11324	1.07768		211.2	-0.0067257	0.984763	1.14989	1.22727	1.12739	1.2328
211.4	1.08627	-0.002524	-0.0087681	-0.0052754	1.11313	1.07791		211.4	-0.0065511	0.984742	1.14993	1.22713	1.12735	1.23314
211.6	1.0861	-0.002536	-0.0087897	-0.0052926	1.11357	1.0785		211.6	-0.0067828	0.984612	1.14939	1.22645	1.12835	1.23304
211.8	1.08595	-0.0025758	-0.008815	-0.0053152	1.11341	1.07871		211.8	-0.0067531	0.984774	1.14929	1.226	1.12833	1.23338
212	1.08523	-0.0025626	-0.0088117	-0.0053009	1.11302	1.07932		212	-0.0070984	0.984008	1.15009	1.22578	1.12777	1.23374
212.2	1.08492	-0.0025718	-0.0088132	-0.0053087	1.11324	1.07898		212.2	-0.0074213	0.984106	1.15069	1.22572	1.12744	1.23352
212.4	1.08512	-0.0025671	-0.008837	-0.0052949	1.11395	1.07951		212.4	-0.0073828	0.984104	1.15092	1.22581	1.12716	1.23359
212.6	1.08452	-0.0025753	-0.0088387	-0.0052808	1.11413	1.0793		212.6	-0.0079939	0.984348	1.15182	1.22557	1.12642	1.23345
212.8	1.08541	-0.0025615	-0.0088158	-0.0052662	1.11457	1.07887		212.8	-0.008352	0.984312	1.15155	1.22576	1.12634	1.23295
213	1.08531	-0.0025619	-0.0088374	-0.0052869	1.11568	1.07885		213	-0.0087977	0.984702	1.15122	1.22561	1.12655	1.2327
213.2	1.08532	-0.0025644	-0.0088136	-0.0052863	1.11626	1.0785		213.2	-0.0090076	0.984015	1.15113	1.22545	1.12666	1.23326
213.4	1.08596	-0.0025741	-0.0088197	-0.0053097	1.11634	1.07833		213.4	-0.0081161	0.984043	1.15091	1.22491	1.12719	1.23308
213.6	1.08641	-0.0025683	-0.0088275	-0.0053069	1.11651	1.07863		213.6	-0.0085153	0.984255	1.15097	1.22512	1.12738	1.23266
213.8	1.0869	-0.002577	-0.0088499	-0.005316	1.11637	1.07818		213.8	-0.0089063	0.98457	1.15086	1.22523	1.12748	1.23232
214	1.08791	-0.0025657	-0.0088452	-0.0053189	1.11559	1.07769		214	-0.0089637	0.98511	1.15034	1.22564	1.12724	1.23152
214.2	1.08798	-0.0025871	-0.0088627	-0.0053317	1.11515	1.07776		214.2	-0.0091792	0.985153	1.15058	1.22541	1.12677	1.23103
214.4	1.08811	-0.0026059	-0.0088786	-0.0053313	1.11503	1.07726		214.4	-0.0093885	0.985228	1.15015	1.22529	1.12619	1.23021
214.6	1.08814	-0.0026546	-0.0089268	-0.0053343	1.11505	1.07728		214.6	-0.0089842	0.985058	1.15001	1.22505	1.12597	1.22993
214.8	1.08845	-0.0026747	-0.0089255	-0.005347	1.11458	1.07784		214.8	-0.0090702	0.98429	1.15001	1.22507	1.12446	1.23004
215	1.08891	-0.0027027	-0.0089455	-0.0053603	1.11403	1.07791		215	-0.0091117	0.984158	1.15017	1.22476	1.12394	1.23011
215.2	1.08839	-0.0027343	-0.0089859	-0.005384	1.11361	1.07773		215.2	-0.0090588	0.984145	1.15052	1.22431	1.12364	1.23025
215.4	1.08783	-0.0027231	-0.0089859	-0.0053552	1.11269	1.07798		215.4	-0.0084514	0.984359	1.15015	1.22454	1.12231	1.23034
215.6	1.08885	-0.0027312	-0.0089956	-0.0053546	1.11194	1.07874		215.6	-0.0079988	0.984614	1.1494	1.22393	1.12178	1.23019
215.8	1.08864	-0.0027261	-0.0089977	-0.0053584	1.11084	1.07873		215.8	-0.0081489	0.984976	1.1493	1.22401	1.12032	1.23058
216	1.08841	-0.0026934	-0.0089774	-0.0053282	1.11058	1.07908		216	-0.0084455	0.984586	1.15019	1.22464	1.12017	1.23111
216.2	1.0881	-0.0027091	-0.0089819	-0.0053347	1.11179	1.07891		216.2	-0.0085868	0.984735	1.15062	1.22461	1.12177	1.23103
216.4	1.08769	-0.0026832	-0.0089654	-0.0053135	1.11193	1.07944		216.4	-0.008157	0.984699	1.15121	1.22529	1.12158	1.23137
216.6	1.08729	-0.002694	-0.0089548	-0.0053182	1.1122	1.07871		216.6	-0.0083857	0.984764	1.15087	1.22552	1.12237	1.23146
216.8	1.08725	-0.0026957	-0.0089521	-0.0053214	1.113	1.07901		216.8	-0.007992	0.984837	1.15075	1.22541	1.12359	1.23201
217	1.08674	-0.0026838	-0.0089536	-0.0053329	1.11318	1.07952		217	-0.0077934	0.985203	1.15076	1.22525	1.12422	1.23223
217.2	1.08669	-0.002694	-0.0089399	-0.0053207	1.11374	1.07938		217.2	-0.0071931	0.984818	1.15045	1.22532	1.12514	1.23297
217.4	1.08678	-0.0027053	-0.0089614	-0.0053415	1.11501	1.07929		217.4	-0.0070062	0.985234	1.15017	1.22509	1.12634	1.23261
217.6	1.08706	-0.002719	-0.008987	-0.0053754	1.11529	1.07974		217.6	-0.0070803	0.985606	1.14982	1.22502	1.12672	1.2326
217.8	1.08769	-0.0027349	-0.0090085	-0.0053949	1.11545	1.07934		217.8	-0.0072186	0.985003	1.14961	1.22467	1.12755	1.23234
218	1.08795	-0.0027514	-0.0090004	-0.0054047	1.11577	1.07965		218	-0.0077351	0.985084	1.1492	1.22476	1.12749	1.2318
218.2	1.088	-0.0027677	-0.0089966	-0.0054228	1.11641	1.07954		218.2	-0.007914	0.98497	1.14944	1.22448	1.12749	1.23169
218.4	1.08777	-0.0027724	-0.009025	-0.0054441	1.1162	1.07951		218.4	-0.0079156	0.984599	1.14985	1.22465	1.12697	1.23151
218.6	1.08757	-0.0028041	-0.0090396	-0.0054511	1.11573	1.08039		218.6	-0.0076423	0.98463	1.15011	1.2246	1.12668	1.23191
218.8	1.08766	-0.0028146	-0.0090495	-0.0054803	1.11528	1.08016		218.8	-0.0084195	0.984073	1.15059	1.22489	1.12596	1.23106
219	1.08789	-0.0028241	-0.009065	-0.0055064	1.1152	1.07998		219	-0.0082132	0.984434	1.15023	1.22463	1.12552	1.23075
219.2	1.08773	-0.0028185	-0.0090496	-0.0054697	1.11486	1.07933		219.2	-0.0079159	0.984403	1.1497	1.22516	1.12466	1.23016
219.4	1.088	-0.0027997	-0.009047	-0.0054559	1.11439	1.07974		219.4	-0.0081516	0.983886	1.14912	1.22522	1.12461	1.23058
219.6	1.08906	-0.0027763	-0.0090209	-0.0054424	1.11404	1.07986		219.6	-0.0082926	0.984507	1.14864	1.225	1.12404	1.23042
219.8	1.08819	-0.0027378	-0.0090033	-0.0054259	1.11372	1.07999		219.8	-0.0086798	0.984618	1.14799	1.22553	1.12403	1.23127
220	1.08817	-0.0027152	-0.0089876	-0.005428	1.11379	1.07991		220	-0.0091516	0.984782	1.14809	1.22607	1.12499	1.23082
220.2	1.08784	-0.0026988	-0.0089879	-0.0054372	1.1141	1.07954		220.2	-0.0092728	0.984603	1.14821	1.22644	1.12554	1.23107
220.4	1.08768	-0.0026883	-0.0089709	-0.0054249	1.11456	1.07946		220.4	-0.0087598	0.984604	1.14783	1.22752	1.12508	1.23157
220.6	1.08724	-0.0026899	-0.0089806	-0.0054117	1.11454	1.07918		220.6	-0.0093762	0.985224	1.14688	1.22782	1.12573	1.23177
220.8	1.08671	-0.0026791	-0.0089844	-0.0054003	1.1149	1.07996		220.8	-0.0094708	0.985579	1.14717	1.22774	1.12593	1.23256
221	1.08687	-0.0026859	-0.0089937	-0.00542	1.11495	1.08027		221	-0.0094531	0.985464	1.14692	1.22739	1.12562	1.23289
221.2	1.08718	-0.0027241	-0.0090316	-0.0054406	1.11528	1.08011		221.2	-0.0089509	0.985414	1.14657	1.22716	1.12558	1.23331
221.4	1.08766	-0.0027312	-0.0090391	-0.0054797	1.11533	1.08074		221.4	-0.008672	0.985286	1.14694	1.22621	1.1251	1.23318
221.6	1.0878	-0.0027536	-0.0090419	-0.0055172	1.11548	1.08105		221.6	-0.0083772	0.985197	1.14735	1.22548	1.1254	1.23243
221.8	1.08771	-0.0027852	-0.0090536	-0.0055134	1.11514	1.08075		221.8	-0.0086269	0.984487	1.14776	1.22516	1.1252	1.23186
222	1.08744	-0.0028321	-0.0090565	-0.0055413	1.11493	1.08106		222	-0.0092713	0.98421	1.14791	1.22502	1.1244	1.23192
222.2	1.08733	-0.0028385	-0.0090385	-0.0055291	1.11511	1.08088		222.2	-0.0090147	0.984237	1.14864	1.22516	1.12431	1.2321
222.4	1.08729	-0.0028796	-0.0090781	-0.005551	1.11466	1.08102		222.4	-0.0089258	0.984309	1.14933	1.22504	1.12341	1.23222
222.6	1.08731	-0.0029299	-0.0090836	-0.0055557	1.11409	1.08152		222.6	-0.0082475	0.984292	1.14946	1.22472	1.12303	1.23233
222.8	1.08785	-0.0029476	-0.0090999	-0.0055801	1.11485	1.08067		222.8	-0.0085159	0.983381	1.1502	1.22495	1.12325	1.23176
223	1.08832	-0.0029481	-0.0090787	-0.0055737	1.11527	1.08039		223	-0.0083425	0.983332	1.15067	1.22508	1.12313	1.23208
223.2	1.08891	-0.002939	-0.0090453	-0.0055036	1.11507	1.07998		223.2	-0.0083455	0.982688	1.15096	1.22574	1.12315	1.23178
223.4	1.08989	-0.002913	-0.0090341	-0.0054797	1.11515	1.0798		223.4	-0.0081168	0.982864	1.15081	1.2262	1.124	1.23164
223.6	1.09091	-0.0028693	-0.0090089	-0.0054642	1.11529	1.07989		223.6	-0.0080379	0.983584	1.15063	1.22663	1.12419	1.2314
223.8	1.09061	-0.0028348	-0.0090035	-0.0054619	1.115	1.08003		223.8	-0.0082262	0.98355	1.15052	1.22774	1.12455	1.23183
224	1.0911	-0.002816	-0.0089782	-0.0054717	1.11494	1.07908		224	-0.0084364	0.984237	1.15087	1.22841	1.12467	1.23152
224.2	1.0915	-0.0027814	-0.0089689	-0.0054409	1.11521	1.07917		224.2	-0.0082126	0.984747	1.15088	1.2295	1.12505	1.23189
224.4	1.09155	-0.0027711	-0.0089785	-0.005402	1.11575	1.08008		224.4	-0.0084949	0.985186	1.15057	1.23039	1.12586	1.2322
224.6	1.09172	-0.0027332	-0.0089595	-0.0054003	1.11544	1.08009		224.6	-0.0087561	0.986075	1.15039	1.23126	1.12646	1.23175
224.8	1.09171	-0.0027456	-0.0089964	-0.0054302	1.11617	1.08053		224.8	-0.0087046	0.985753	1.15073	1.23084	1.12682	1.23219
225	1.09169	-0.0027593	-0.0090568	-0.0054571	1.11643	1.0809		225	-0.0084937	0.985791	1.15056	1.22997	1.12701	1.23212
225.2	1.09196	-0.0027835	-0.0090717	-0.0054528	1.11679	1.08127		225.2	-0.0080703	0.985991	1.15007	1.22943	1.12723	1.23236
225.4	1.09194	-0.0027941	-0.009069	-0.0054738	1.11661	1.0818		225.4	-0.0078276	0.986236	1.1504	1.22881	1.12726	1.23192
225.6	1.09115	-0.0028388	-0.0090937	-0.0054996	1.11696	1.08211		225.6	-0.0081621	0.9872	1.14997	1.22829	1.12782	1.23194
225.8	1.09002	-0.0028708	-0.0091216	-0.0055012	1.11738	1.08236		225.8	-0.0083429	0.987615	1.14901	1.22808	1.12773	1.23234
226	1.08917	-0.0028984	-0.0091404	-0.0055231	1.11784	1.08266		226	-0.0084673	0.987626	1.14879	1.22768	1.12738	1.23233
226.2	1.08867	-0.0028898	-0.0091703	-0.0055104	1.11774	1.08281		226.2	-0.007557	0.987474	1.14826	1.22738	1.12721	1.23277
226.4	1.08895	-0.0029056	-0.0092067	-0.005526	1.11758	1.08323		226.4	-0.0069064	0.987493	1.1477	1.22702	1.12627	1.23293
226.6	1.0889	-0.0029079	-0.0092202	-0.0055159	1.1174	1.08313		226.6	-0.006237	0.987099	1.14765	1.22665	1.12651	1.23244
226.8	1.08875	-0.0029051	-0.0092262	-0.0055126	1.11831	1.08302		226.8	-0.0064944	0.986437	1.1478	1.22651	1.12726	1.23306
227	1.08869	-0.0028974	-0.0091884	-0.0054727	1.11821	1.08295		227	-0.006632	0.98642	1.14772	1.22707	1.12695	1.23295
227.2	1.0896	-0.0028944	-0.0091862	-0.0054551	1.11792	1.08311		227.2	-0.006464	0.986031	1.14776	1.22701	1.12654	1.23336
227.4	1.08999	-0.002898	-0.009194	-0.0054838	1.11797	1.08273		227.4	-0.0064199	0.986495	1.14819	1.22696	1.12669	1.2329
227.6	1.08964	-0.0028743	-0.0092047	-0.0055035	1.11738	1.08245		227.6	-0.0067537	0.986197	1.14834	1.22692	1.1265	1.23303
227.8	1.08973	-0.0028729	-0.0091847	-0.0055067	1.1174	1.08172		227.8	-0.0066868	0.985787	1.1483	1.22676	1.12638	1.23371
228	1.08997	-0.002863	-0.0091569	-0.0054908	1.11723	1.08085		228	-0.0072447	0.986076	1.14857	1.22753	1.12588	1.23321
228.2	1.08985	-0.0028689	-0.0091461	-0.005471	1.11692	1.08133		228.2	-0.0076835	0.986019	1.1488	1.22805	1.126	1.23286
228.4	1.08928	-0.0028937	-0.0091789	-0.0054639	1.11703	1.08145		228.4	-0.0084549	0.985684	1.14889	1.22815	1.12625	1.23298
228.6	1.08932	-0.0029046	-0.0091376	-0.0054989	1.11696	1.08016		228.6	-0.0087337	0.985976	1.14913	1.22907	1.12625	1.23238
228.8	1.08914	-0.0029436	-0.009147	-0.0055089	1.11756	1.08024		228.8	-0.0092747	0.986228	1.14954	1.22899	1.12667	1.23253
229	1.08907	-0.0029592	-0.0091642	-0.0055151	1.11767	1.08046		229	-0.0094594	0.987187	1.1494	1.22886	1.12663	1.23283
229.2	1.08939	-0.0030194	-0.009152	-0.0055273	1.11705	1.08084		229.2	-0.0093718	0.987551	1.14974	1.22869	1.12643	1.23307
229.4	1.08964	-0.0030162	-0.0091447	-0.0055409	1.11673	1.08152		229.4	-0.0093718	0.988584	1.14977	1.22916	1.12621	1.23311
229.6	1.08899	-0.0030423	-0.0091759	-0.0055573	1.11745	1.08228		229.6	-0.0094753	0.989072	1.14904	1.22898	1.12619	1.23353
229.8	1.08864	-0.0030321	-0.0091756	-0.0055825	1.11787	1.08273		229.8	-0.009515	0.989641	1.14882	1.22858	1.12537	1.23339
230	1.08923	-0.0030053	-0.0091633	-0.0055767	1.11729	1.08331		230	-0.009156	0.989274	1.1483	1.22857	1.12454	1.23344
230.2	1.09047	-0.0029977	-0.0091706	-0.0055847	1.11677	1.08359		230.2	-0.0081529	0.989074	1.14767	1.22811	1.12424	1.23392
230.4	1.09117	-0.0029986	-0.0091692	-0.0055754	1.11714	1.084		230.4	-0.0076895	0.989194	1.14727	1.22808	1.12436	1.23382
230.6	1.09156	-0.0029949	-0.009179	-0.0055922	1.11645	1.08424		230.6	-0.0076298	0.988911	1.14754	1.22786	1.12414	1.234
230.8	1.09193	-0.0029752	-0.0091534	-0.0056034	1.11722	1.08472		230.8	-0.0074089	0.988712	1.1475	1.22843	1.12443	1.23514
231	1.09231	-0.0029998	-0.0091783	-0.0055894	1.11767	1.08492		231	-0.0071337	0.988252	1.14798	1.22877	1.12458	1.23533
231.2	1.09354	-0.0029814	-0.0091728	-0.0056045	1.11831	1.08494		231.2	-0.006451	0.987231	1.14798	1.22849	1.12474	1.23543
231.4	1.09371	-0.0029729	-0.0091634	-0.0056135	1.1187	1.08406		231.4	-0.0060087	0.986925	1.14802	1.22848	1.12502	1.23447
231.6	1.09391	-0.0029749	-0.009172	-0.005603	1.11862	1.08377		231.6	-0.0059187	0.986259	1.14798	1.22857	1.12559	1.23461
231.8	1.09396	-0.002977	-0.0091512	-0.0055965	1.11939	1.08354		231.8	-0.0059167	0.985496	1.14891	1.22847	1.12593	1.23521
232	1.09377	-0.0030216	-0.0091832	-0.0056178	1.11995	1.08313		232	-0.0063818	0.98521	1.1498	1.22869	1.12619	1.23463
232.2	1.09369	-0.0030855	-0.0092088	-0.00564	1.12049	1.08302		232.2	-0.0066316	0.984403	1.15035	1.22841	1.12666	1.23441
232.4	1.09395	-0.003099	-0.0092292	-0.0056179	1.12104	1.08293		232.4	-0.0073711	0.985039	1.15008	1.22858	1.12773	1.23439
232.6	1.09339	-0.0031253	-0.0091909	-0.0056253	1.12082	1.08264		232.6	-0.0075353	0.985647	1.15048	1.22929	1.12726	1.23423
232.8	1.09305	-0.0031662	-0.0092172	-0.0056423	1.12125	1.08279		232.8	-0.0076021	0.986127	1.15028	1.22891	1.12737	1.23396
233	1.0922	-0.0031842	-0.0092305	-0.0056455	1.12128	1.08282		233	-0.0081662	0.986723	1.15009	1.22834	1.12737	1.23374
233.2	1.09173	-0.0031942	-0.0091993	-0.0056292	1.12091	1.08312		233.2	-0.0081549	0.986338	1.15041	1.22818	1.12709	1.23363
233.4	1.09076	-0.0031808	-0.0092365	-0.00564	1.12133	1.08318		233.4	-0.0090483	0.986376	1.15016	1.22825	1.12697	1.23322
233.6	1.09013	-0.0031898	-0.0092588	-0.005655	1.12159	1.08363		233.6	-0.0094691	0.98618	1.15023	1.22746	1.12695	1.23326
233.8	1.09017	-0.0031897	-0.0092561	-0.0056448	1.12076	1.08353		233.8	-0.0095174	0.986447	1.15047	1.22659	1.1264	1.23304
234	1.09006	-0.0032153	-0.0092802	-0.0056525	1.12059	1.08335		234	-0.0096936	0.986131	1.14967	1.22626	1.12719	1.23281
234.2	1.09003	-0.003223	-0.0093101	-0.0056812	1.12048	1.08352		234.2	-0.0095528	0.98643	1.1501	1.22569	1.1279	1.23304
234.4	1.08916	-0.0032223	-0.0093152	-0.0056885	1.12069	1.08309		234.4	-0.0099768	0.986484	1.14955	1.22589	1.12795	1.23252
234.6	1.08842	-0.0031821	-0.0092838	-0.0056793	1.11993	1.08303		234.6	-0.0099251	0.986562	1.14998	1.22644	1.12751	1.23264
234.8	1.0891	-0.0031701	-0.0092905	-0.0056528	1.12068	1.08256		234.8	-0.0097095	0.986253	1.14975	1.22695	1.12801	1.23269
235	1.08975	-0.0031743	-0.0092947	-0.0056315	1.12105	1.08241		235	-0.0088165	0.986262	1.14923	1.22677	1.12823	1.23234
235.2	1.09098	-0.0031523	-0.0092826	-0.0056461	1.1216	1.08183		235.2	-0.0081459	0.985875	1.14862	1.22632	1.12817	1.23196
235.4	1.09147	-0.0031577	-0.0093005	-0.0056376	1.12143	1.08162		235.4	-0.0075822	0.986443	1.14898	1.2262	1.12813	1.23162
235.6	1.09235	-0.0031744	-0.0093194	-0.0056537	1.12109	1.08189		235.6	-0.0074884	0.985812	1.14895	1.22639	1.12849	1.23208
235.8	1.09284	-0.0031844	-0.0093622	-0.0056674	1.12174	1.08142		235.8	-0.0071188	0.985286	1.14921	1.2261	1.12887	1.232
236	1.09415	-0.0032192	-0.0093824	-0.0056867	1.12235	1.08185		236	-0.0064134	0.985329	1.1492	1.22602	1.12951	1.2318
236.2	1.09484	-0.0032084	-0.0093841	-0.0056975	1.12204	1.08204		236.2	-0.0060073	0.985426	1.14883	1.22644	1.12919	1.23194
236.4	1.09497	-0.0032032	-0.0093843	-0.0056599	1.12161	1.08171		236.4	-0.0060185	0.985943	1.14828	1.22654	1.12932	1.23202
236.6	1.09406	-0.0032102	-0.0093882	-0.0056865	1.12204	1.08193		236.6	-0.0059514	0.986205	1.14882	1.22645	1.12834	1.232
236.8	1.09372	-0.0032068	-0.0093879	-0.0056874	1.12204	1.08179		236.8	-0.0063745	0.985463	1.14851	1.22635	1.12815	1.23178
237	1.09305	-0.0031989	-0.0093718	-0.0056822	1.12234	1.08228		237	-0.0067494	0.984971	1.14904	1.22627	1.12829	1.23256
237.2	1.09285	-0.0031973	-0.009351	-0.0056822	1.12227	1.0829		237.2	-0.0069625	0.984302	1.14943	1.2267	1.12783	1.23311
237.4	1.0919	-0.003204	-0.0093686	-0.0056901	1.12234	1.08275		237.4	-0.0079294	0.984324	1.14956	1.22721	1.12794	1.2328
237.6	1.09156	-0.0032126	-0.0093459	-0.0056869	1.12169	1.08392		237.6	-0.0078017	0.984313	1.14981	1.22727	1.1275	1.23341
237.8	1.09109	-0.0032096	-0.0093165	-0.0056601	1.12068	1.08353		237.8	-0.0078013	0.984317	1.15043	1.22784	1.12724	1.23367
238	1.09048	-0.0032136	-0.0092988	-0.0056777	1.1208	1.0844		238	-0.0083304	0.984575	1.15015	1.22828	1.12781	1.23458
238.2	1.08992	-0.0031678	-0.0092561	-0.0056729	1.12065	1.08519		238.2	-0.0082006	0.9848	1.15025	1.22875	1.12729	1.23489
238.4	1.08924	-0.0031501	-0.0091843	-0.0056218	1.12027	1.08513		238.4	-0.0084793	0.9855	1.14917	1.22941	1.12655	1.23529
238.6	1.08904	-0.0031498	-0.0091867	-0.0056087	1.1192	1.08573		238.6	-0.0085523	0.986482	1.14957	1.22916	1.12606	1.2363
238.8	1.08992	-0.0031722	-0.0092023	-0.0055946	1.11897	1.08573		238.8	-0.0088387	0.986861	1.14841	1.22899	1.12554	1.23636
239	1.09081	-0.0031941	-0.009209	-0.0056104	1.11889	1.08651		239	-0.0085904	0.987708	1.14802	1.2285	1.12542	1.23704
239.2	1.09134	-0.0032243	-0.0092553	-0.0056481	1.11877	1.08645		239.2	-0.0087749	0.987916	1.14789	1.22746	1.12513	1.23742
239.4	1.09152	-0.0032579	-0.0092987	-0.0056824	1.1182	1.08656		239.4	-0.0084724	0.988124	1.14793	1.22749	1.12502	1.23765
239.6	1.09267	-0.003292	-0.0093296	-0.005721	1.11801	1.08693		239.6	-0.0083492	0.988135	1.14785	1.22717	1.12461	1.2376
239.8	1.09276	-0.0032871	-0.0093596	-0.0057004	1.1186	1.08694		239.8	-0.0080255	0.988226	1.14809	1.22713	1.125	1.23753
240	1.09316	-0.0032921	-0.0093607	-0.0057105	1.11862	1.08787		240	-0.0078024	0.988308	1.14821	1.22695	1.12456	1.23822
240.2	1.0937	-0.0032936	-0.0093748	-0.0057016	1.11869	1.08821		240.2	-0.0079987	0.988215	1.14818	1.22697	1.12395	1.23847
240.4	1.09382	-0.0032939	-0.009366	-0.0056523	1.11939	1.08803		240.4	-0.0080906	0.988104	1.14866	1.22734	1.12415	1.23796
240.6	1.09369	-0.0032994	-0.0093965	-0.0056633	1.12018	1.08884		240.6	-0.0083176	0.987929	1.14928	1.22723	1.12437	1.23767
240.8	1.09393	-0.0033211	-0.0094065	-0.005664	1.12023	1.08878		240.8	-0.0081947	0.987119	1.14889	1.22693	1.12467	1.23734
241	1.094	-0.0033294	-0.0094271	-0.0056797	1.12087	1.08891		241	-0.0082201	0.987505	1.14904	1.22662	1.12549	1.2369
241.2	1.09405	-0.003328	-0.0094301	-0.0056811	1.12123	1.08886		241.2	-0.0089905	0.987949	1.14892	1.22684	1.12588	1.23566
241.4	1.09403	-0.0032973	-0.0094305	-0.005676	1.12154	1.08759		241.4	-0.0091531	0.987618	1.14941	1.22735	1.1266	1.23467
241.6	1.09415	-0.0032824	-0.0094276	-0.0056644	1.12131	1.08706		241.6	-0.0088625	0.987063	1.14974	1.22797	1.12687	1.23471
241.8	1.09421	-0.0032416	-0.0093812	-0.0056173	1.12177	1.08633		241.8	-0.0090795	0.986851	1.14992	1.22893	1.12799	1.23418
242	1.0946	-0.0032189	-0.0093619	-0.0056074	1.12264	1.08656		242	-0.0086329	0.986803	1.14915	1.22941	1.12907	1.23441
242.2	1.09436	-0.0031771	-0.00931	-0.0055918	1.12263	1.08642		242.2	-0.0084383	0.987402	1.14905	1.23012	1.12895	1.23372
242.4	1.09504	-0.0031831	-0.0092959	-0.0055721	1.12276	1.08546		242.4	-0.008788	0.988656	1.14913	1.23029	1.12955	1.2336
242.6	1.09499	-0.0032034	-0.0093338	-0.0055958	1.12257	1.0845		242.6	-0.0086051	0.989016	1.14961	1.22965	1.12972	1.23359
242.8	1.09557	-0.0032228	-0.0093228	-0.0056103	1.12289	1.08379		242.8	-0.0086474	0.989484	1.14896	1.22951	1.12924	1.23344
243	1.09606	-0.0032427	-0.0093322	-0.0056678	1.1234	1.08369		243	-0.0081343	0.98931	1.14891	1.2288	1.12942	1.2343
243.2	1.09563	-0.0032895	-0.0093827	-0.0057259	1.12287	1.08335		243.2	-0.0080577	0.988976	1.14863	1.22745	1.12929	1.2346
243.4	1.09517	-0.0032911	-0.0094326	-0.005764	1.12254	1.08391		243.4	-0.007626	0.989096	1.14868	1.22738	1.12877	1.2354
243.6	1.09509	-0.0032772	-0.0094187	-0.0057545	1.12276	1.08391		243.6	-0.0074426	0.989004	1.14887	1.22785	1.12837	1.23537
243.8	1.09442	-0.003264	-0.0094104	-0.0057405	1.12283	1.08382		243.8	-0.0072462	0.988531	1.14862	1.22799	1.12813	1.23548
244	1.09432	-0.0032913	-0.0094146	-0.0057584	1.12262	1.08428		244	-0.0070482	0.988585	1.14891	1.22747	1.12728	1.2355
244.2	1.09426	-0.0033173	-0.0094068	-0.005763	1.12287	1.08454		244.2	-0.0066484	0.988862	1.14872	1.22737	1.12718	1.23512
244.4	1.09385	-0.0033102	-0.0094094	-0.0057615	1.1226	1.08474		244.4	-0.0059781	0.988443	1.14923	1.22735	1.12717	1.23468
244.6	1.09361	-0.0033309	-0.0094582	-0.0057954	1.12228	1.08482		244.6	-0.0059753	0.988486	1.14928	1.22636	1.12688	1.23397
244.8	1.09343	-0.0033564	-0.0094909	-0.0058316	1.12254	1.08479		244.8	-0.0058365	0.988759	1.14941	1.22582	1.12637	1.23361
245	1.09296	-0.0033563	-0.0095024	-0.0058402	1.12217	1.08489		245	-0.0061578	0.988403	1.14989	1.22566	1.12646	1.23327
245.2	1.09276	-0.0033583	-0.0095311	-0.0058268	1.12209	1.08548		245.2	-0.0068191	0.987532	1.1501	1.22591	1.12655	1.23314
245.4	1.09299	-0.0033561	-0.0095349	-0.0058205	1.12205	1.08544		245.4	-0.0067758	0.98659	1.15062	1.22673	1.12662	1.23352
245.6	1.09287	-0.0033703	-0.0095715	-0.0058093	1.12211	1.0863		245.6	-0.0071302	0.986677	1.15	1.22718	1.12694	1.23421
245.8	1.09297	-0.0033856	-0.0095866	-0.0058251	1.12212	1.08712		245.8	-0.007093	0.986548	1.1499	1.22733	1.12728	1.23427
246	1.09316	-0.0033918	-0.0095924	-0.0058449	1.12232	1.08802		246	-0.0069979	0.98676	1.15033	1.22771	1.1275	1.23518
246.2	1.09292	-0.0034154	-0.0095899	-0.0058445	1.12215	1.08814		246.2	-0.0071654	0.987497	1.1504	1.2281	1.12716	1.23522
246.4	1.09355	-0.0034359	-0.0096283	-0.0058426	1.12278	1.0878		246.4	-0.0071485	0.987719	1.15048	1.22773	1.12734	1.23547
246.6	1.09383	-0.0034541	-0.0096426	-0.0058335	1.12261	1.08782		246.6	-0.0069334	0.987746	1.14958	1.22773	1.12747	1.23603
246.8	1.09413	-0.0034514	-0.0096405	-0.0058433	1.1233	1.08782		246.8	-0.0071097	0.988527	1.14891	1.22763	1.12716	1.23599
247	1.09426	-0.0034397	-0.0096426	-0.0058484	1.12348	1.08787		247	-0.0073431	0.988296	1.14818	1.22787	1.12733	1.23647
247.2	1.09414	-0.0034444	-0.0096448	-0.0058424	1.1233	1.08785		247.2	-0.0077294	0.988928	1.14809	1.2279	1.12776	1.23634
247.4	1.09377	-0.0033932	-0.0095936	-0.0058096	1.12366	1.08739		247.4	-0.008143	0.989443	1.14762	1.2291	1.12812	1.23637
247.6	1.09379	-0.0033896	-0.0095534	-0.0057853	1.12431	1.08607		247.6	-0.0083311	0.989316	1.14799	1.22972	1.12878	1.23576
247.8	1.09388	-0.003389	-0.0095427	-0.0058097	1.12464	1.08594		247.8	-0.0085667	0.989599	1.14784	1.22887	1.12913	1.23543
248	1.09368	-0.0034083	-0.0095132	-0.0058109	1.12508	1.08581		248	-0.009166	0.989963	1.14808	1.22857	1.1293	1.23532
248.2	1.0937	-0.0034173	-0.0094804	-0.0058201	1.12569	1.08552		248.2	-0.0096979	0.989844	1.14782	1.22879	1.12942	1.23513
248.4	1.09431	-0.0033929	-0.0094455	-0.0058042	1.12572	1.08504		248.4	-0.0092603	0.989248	1.14831	1.22889	1.12908	1.2349
248.6	1.09479	-0.0034146	-0.0094398	-0.0057968	1.12632	1.08464		248.6	-0.0097225	0.989159	1.14833	1.22914	1.12913	1.2351
248.8	1.09443	-0.0034526	-0.0094566	-0.0058257	1.12656	1.0851		248.8	-0.0095623	0.98853	1.14861	1.22872	1.12917	1.23525
249	1.0943	-0.0034425	-0.009427	-0.005799	1.12615	1.08626		249	-0.0095044	0.987984	1.14848	1.22881	1.1295	1.23554
249.2	1.094	-0.0034448	-0.009451	-0.0057583	1.12668	1.08714		249.2	-0.0097867	0.987591	1.14824	1.22894	1.12929	1.23603
249.4	1.09463	-0.0034733	-0.0094698	-0.0057854	1.127	1.08796		249.4	-0.0096446	0.987435	1.14794	1.22911	1.12949	1.23673
249.6	1.09473	-0.0034808	-0.0094944	-0.0057927	1.12729	1.08868		249.6	-0.0094341	0.987856	1.14772	1.229	1.12955	1.23741
249.8	1.09464	-0.0035021	-0.0095173	-0.0058063	1.12702	1.08895		249.8	-0.0088407	0.987283	1.14823	1.22882	1.12895	1.23805
250	1.09409	-0.003521	-0.0095554	-0.0058012	1.12684	1.08922		250	-0.0085397	0.987189	1.14858	1.22925	1.12888	1.23874
250.2	1.09402	-0.0035283	-0.0095672	-0.0057901	1.12698	1.08893		250.2	-0.0078949	0.986597	1.14816	1.22941	1.12857	1.23883
250.4	1.09461	-0.003486	-0.0095889	-0.0057821	1.12698	1.08932		250.4	-0.0076424	0.986471	1.14883	1.2295	1.12831	1.23854
250.6	1.09471	-0.0034892	-0.0095817	-0.0057894	1.12613	1.08936		250.6	-0.0071898	0.986514	1.14946	1.23017	1.12827	1.23842
250.8	1.09433	-0.0034582	-0.0095694	-0.0057929	1.12551	1.08908		250.8	-0.0067989	0.986636	1.14983	1.23016	1.12751	1.2378
251	1.09396	-0.0034592	-0.0095439	-0.005817	1.12484	1.08908		251	-0.0065765	0.986498	1.15082	1.23053	1.1272	1.23725
251.2	1.09391	-0.0034393	-0.0095146	-0.0058069	1.12483	1.08893		251.2	-0.0063767	0.986496	1.1511	1.23109	1.12801	1.23715
251.4	1.09385	-0.0034324	-0.0094857	-0.0058157	1.12499	1.08885		251.4	-0.0063609	0.98605	1.15094	1.23155	1.1281	1.2369
251.6	1.09426	-0.0034735	-0.0095279	-0.0058559	1.12467	1.08895		251.6	-0.006019	0.986255	1.15136	1.23029	1.12793	1.2366
251.8	1.09436	-0.0034746	-0.0095346	-0.0058797	1.12524	1.08926		251.8	-0.0058938	0.985596	1.15097	1.2298	1.12853	1.23642
252	1.09486	-0.003514	-0.0095398	-0.0058823	1.12587	1.08864		252	-0.0059355	0.985694	1.15074	1.2295	1.12816	1.23554
252.2	1.09525	-0.0035213	-0.0095353	-0.0058956	1.12643	1.08795		252.2	-0.0056835	0.98533	1.15013	1.22906	1.12812	1.23516
252.4	1.09624	-0.0035454	-0.0095495	-0.0059032	1.12633	1.08735		252.4	-0.0050363	0.984922	1.14999	1.2285	1.12801	1.23499
252.6	1.09636	-0.0035667	-0.0095398	-0.0058758	1.12625	1.08754		252.6	-0.0050937	0.984721	1.14963	1.22845	1.12804	1.23494
252.8	1.09607	-0.003583	-0.009534	-0.0058789	1.12608	1.08799		252.8	-0.0048496	0.984987	1.14912	1.22767	1.12787	1.23454
253	1.09602	-0.0035599	-0.0095245	-0.0058275	1.12644	1.08802		253	-0.0051392	0.985287	1.1486	1.22831	1.12799	1.23477
253.2	1.09577	-0.0035851	-0.0095525	-0.0058192	1.12718	1.08798		253.2	-0.0060668	0.984597	1.14819	1.22836	1.12852	1.23507
253.4	1.09611	-0.0036044	-0.0095643	-0.0058438	1.12702	1.08864		253.4	-0.0063438	0.985039	1.14783	1.2284	1.12905	1.23624
253.6	1.09597	-0.0035962	-0.0095502	-0.0058026	1.12698	1.08867		253.6	-0.006611	0.985359	1.14801	1.22873	1.12851	1.23701
253.8	1.0955	-0.0036009	-0.0095805	-0.0057939	1.12601	1.0883		253.8	-0.0072834	0.985284	1.14831	1.22869	1.12789	1.23723
254	1.09576	-0.0035838	-0.009591	-0.005785	1.12581	1.08832		254	-0.0073809	0.98515	1.14814	1.22969	1.1288	1.23757
254.2	1.09579	-0.0035688	-0.0095796	-0.0057824	1.12528	1.08854		254.2	-0.0077672	0.985727	1.14825	1.23003	1.12923	1.23742
254.4	1.0955	-0.0035469	-0.0095722	-0.0057708	1.1244	1.08852		254.4	-0.0082341	0.986806	1.14895	1.23063	1.12918	1.23758
254.6	1.09474	-0.0035527	-0.0095662	-0.0057791	1.12313	1.08943		254.6	-0.0084262	0.987289	1.14927	1.23075	1.12936	1.23828
254.8	1.09456	-0.0035465	-0.0095845	-0.0058189	1.12286	1.08892		254.8	-0.0086681	0.987619	1.14899	1.23069	1.12917	1.23808
255	1.09451	-0.0035505	-0.0095885	-0.0058287	1.12279	1.08932		255	-0.0086194	0.987964	1.1486	1.2311	1.12917	1.23832
255.2	1.09543	-0.0035616	-0.0096026	-0.005838	1.12306	1.08943		255.2	-0.0087059	0.988074	1.1478	1.2312	1.12935	1.23832
255.4	1.09557	-0.0035994	-0.0096282	-0.0058731	1.12304	1.08966		255.4	-0.0082861	0.988655	1.14802	1.23047	1.1288	1.23782
255.6	1.09572	-0.0036132	-0.0096498	-0.0058809	1.12269	1.08974		255.6	-0.0081934	0.988988	1.14728	1.23042	1.12811	1.23777
255.8	1.09611	-0.003616	-0.0096571	-0.0058896	1.12338	1.08899		255.8	-0.0079104	0.988734	1.147	1.23082	1.1282	1.23754
256	1.09704	-0.0036738	-0.0096716	-0.0059186	1.12416	1.08809		256	-0.0077852	0.989234	1.14667	1.23028	1.12795	1.23671
256.2	1.09725	-0.0036871	-0.0096629	-0.0059209	1.1244	1.08789		256.2	-0.0079854	0.988898	1.14661	1.22988	1.12775	1.23713
256.4	1.09748	-0.0037184	-0.0097002	-0.0059365	1.12462	1.08784		256.4	-0.0079723	0.988644	1.14679	1.22993	1.12769	1.23742
256.6	1.09722	-0.003717	-0.0096752	-0.0059057	1.1248	1.08777		256.6	-0.0080479	0.988368	1.14655	1.23003	1.12762	1.23704
256.8	1.0969	-0.0037148	-0.0096946	-0.0059251	1.125	1.08745		256.8	-0.0087821	0.987719	1.14648	1.22992	1.12764	1.23663
257	1.0968	-0.0036987	-0.0097086	-0.0059323	1.12583	1.08741		257	-0.0092402	0.986632	1.14684	1.2305	1.12831	1.2366
257.2	1.09654	-0.0037078	-0.0097291	-0.0059493	1.12605	1.08825		257.2	-0.0094853	0.98618	1.14708	1.23014	1.1282	1.23684
257.4	1.09692	-0.0036977	-0.009723	-0.0059251	1.12614	1.08862		257.4	-0.00875	0.986243	1.14792	1.22993	1.12823	1.23711
257.6	1.09714	-0.0036905	-0.0096957	-0.0059033	1.12636	1.08879		257.6	-0.0086934	0.985819	1.14823	1.2304	1.12772	1.23682
257.8	1.09681	-0.0036766	-0.0096958	-0.005894	1.1262	1.08887		257.8	-0.0087843	0.985617	1.14856	1.23048	1.12766	1.23625
258	1.09739	-0.0036494	-0.0097154	-0.0058751	1.12694	1.08939		258	-0.0081977	0.985684	1.14893	1.23097	1.12862	1.2368
258.2	1.09701	-0.0036382	-0.009719	-0.0058889	1.12713	1.08949		258.2	-0.0080172	0.98624	1.14911	1.23127	1.12874	1.23683
258.4	1.09631	-0.0036097	-0.0096974	-0.0058669	1.12699	1.08988		258.4	-0.0078028	0.986235	1.14914	1.23175	1.12873	1.23771
258.6	1.09634	-0.0035942	-0.0097053	-0.0058918	1.12659	1.09071		258.6	-0.0072896	0.986201	1.14895	1.23188	1.12842	1.23806
258.8	1.09665	-0.003615	-0.0097225	-0.0059294	1.12648	1.09018		258.8	-0.0065014	0.986142	1.14897	1.23171	1.12803	1.23764
259	1.09632	-0.0036282	-0.0097314	-0.0059196	1.12563	1.09117		259	-0.0061502	0.986526	1.14867	1.2318	1.12725	1.23794
259.2	1.09653	-0.0036604	-0.0096945	-0.0059483	1.12527	1.09149		259.2	-0.0055993	0.986866	1.14905	1.23207	1.12657	1.23791
259.4	1.09623	-0.0036723	-0.0096678	-0.0059568	1.12543	1.09176		259.4	-0.0054672	0.987346	1.14902	1.23262	1.12657	1.23831
259.6	1.09658	-0.0036538	-0.0096237	-0.0059193	1.12567	1.09234		259.6	-0.0056855	0.987051	1.14741	1.23378	1.12623	1.23904
259.8	1.09701	-0.0036696	-0.009605	-0.0059008	1.12594	1.0922		259.8	-0.0057773	0.986928	1.14662	1.23417	1.12664	1.23929
260	1.09648	-0.0036873	-0.0095528	-0.0058855	1.12664	1.09185		260	-0.0060218	0.987741	1.14598	1.23445	1.12695	1.23845
260.2	1.09575	-0.0037038	-0.0095467	-0.0058539	1.1261	1.0923		260.2	-0.0062646	0.98802	1.14538	1.23433	1.12668	1.2394
260.4	1.09576	-0.0037062	-0.0095765	-0.005861	1.12615	1.0924		260.4	-0.005914	0.988792	1.1446	1.23449	1.12667	1.23944
260.6	1.09608	-0.0037056	-0.0095616	-0.0058309	1.12604	1.09238		260.6	-0.0059157	0.989119	1.14492	1.23422	1.12643	1.23851
260.8	1.09557	-0.0037005	-0.0095939	-0.0058468	1.12585	1.09217		260.8	-0.0065045	0.988771	1.14512	1.23361	1.1262	1.23749
261	1.09533	-0.0036807	-0.0095932	-0.0058346	1.12657	1.09253		261	-0.0064334	0.989169	1.14567	1.23354	1.12633	1.23744
261.2	1.09573	-0.0037025	-0.009647	-0.0058395	1.12704	1.09236		261.2	-0.0057517	0.989371	1.14611	1.23228	1.1264	1.23716
261.4	1.09648	-0.0037146	-0.0096422	-0.0058266	1.12751	1.09207		261.4	-0.0059448	0.989052	1.14738	1.23179	1.12661	1.23681
261.6	1.0966	-0.003716	-0.0096582	-0.0058368	1.12785	1.09226		261.6	-0.0066236	0.989079	1.14713	1.2318	1.12649	1.23717
261.8	1.0967	-0.0037149	-0.0096823	-0.0058292	1.12762	1.09229		261.8	-0.0068742	0.988453	1.14717	1.23135	1.1264	1.23701
262	1.09691	-0.0037242	-0.0097386	-0.0058694	1.12739	1.09193		262	-0.0068855	0.988259	1.14756	1.23088	1.12649	1.2378
262.2	1.09674	-0.0037124	-0.0097598	-0.0058877	1.12703	1.09181		262.2	-0.0072533	0.987288	1.14796	1.2308	1.12633	1.23829
262.4	1.09664	-0.0037193	-0.0097688	-0.005892	1.12601	1.09172		262.4	-0.0071741	0.986793	1.14826	1.23063	1.12605	1.23919
262.6	1.09727	-0.0037077	-0.0097836	-0.0059176	1.12587	1.09108		262.6	-0.006911	0.986422	1.14866	1.23049	1.12598	1.23914
262.8	1.09732	-0.0037255	-0.0098058	-0.0059455	1.12577	1.09091		262.8	-0.0069689	0.986288	1.1492	1.22987	1.12657	1.23927
263	1.09693	-0.0037145	-0.0097932	-0.0059398	1.12623	1.09142		263	-0.0074878	0.98679	1.14939	1.2301	1.12621	1.24047
263.2	1.09732	-0.0037247	-0.0097686	-0.0059576	1.12625	1.09119		263.2	-0.0075304	0.98664	1.14845	1.23003	1.12644	1.24089
263.4	1.09778	-0.0037192	-0.0097519	-0.005958	1.12655	1.0913		263.4	-0.0076989	0.986009	1.14814	1.2303	1.12663	1.24158
263.6	1.09818	-0.0037208	-0.0097443	-0.0059582	1.12622	1.09127		263.6	-0.0072526	0.985524	1.14689	1.23066	1.1262	1.24184
263.8	1.09804	-0.0037323	-0.009711	-0.0059483	1.12613	1.0911		263.8	-0.0067453	0.986061	1.14674	1.23112	1.12632	1.24166
264	1.0971	-0.0037612	-0.0096943	-0.0059844	1.12642	1.09057		264	-0.0062079	0.98704	1.14612	1.23119	1.12609	1.24106
264.2	1.09655	-0.0037953	-0.0097327	-0.0060006	1.12621	1.09127		264.2	-0.0060311	0.987199	1.1454	1.2308	1.12622	1.24195
264.4	1.09633	-0.003778	-0.0097278	-0.0060003	1.12686	1.09197		264.4	-0.005699	0.987993	1.14521	1.23127	1.12633	1.24142
264.6	1.09603	-0.0037967	-0.0097311	-0.0060093	1.12727	1.09288		264.6	-0.0062955	0.987855	1.14588	1.23039	1.12674	1.24144
264.8	1.09588	-0.0038141	-0.0097544	-0.0060387	1.12804	1.09296		264.8	-0.0063183	0.987703	1.14573	1.23007	1.12752	1.24067
265	1.09626	-0.0038303	-0.0097515	-0.0060557	1.12868	1.09375		265	-0.0063592	0.987997	1.14632	1.23043	1.12829	1.24087
265.2	1.09672	-0.0038696	-0.0097968	-0.006059	1.12946	1.09416		265.2	-0.0062928	0.987257	1.14633	1.22993	1.12909	1.24063
265.4	1.09699	-0.0038709	-0.0097915	-0.006056	1.12992	1.09483		265.4	-0.0066797	0.986877	1.14572	1.23009	1.12894	1.24069
265.6	1.09705	-0.0038793	-0.0098076	-0.0060672	1.1295	1.09537		265.6	-0.00669	0.986599	1.14479	1.2306	1.12871	1.24094
265.8	1.09695	-0.0038888	-0.0098067	-0.0060232	1.12955	1.0959		265.8	-0.007006	0.986262	1.14533	1.2308	1.12832	1.24041
266	1.09644	-0.0039249	-0.0098455	-0.0060713	1.13005	1.0959		266	-0.0075164	0.986656	1.14536	1.23042	1.12871	1.2407
266.2	1.09694	-0.0039045	-0.0098506	-0.0060647	1.13042	1.09563		266.2	-0.007688	0.986557	1.14575	1.23069	1.1283	1.24046
266.4	1.0977	-0.0039062	-0.0098183	-0.0060644	1.12982	1.09496		266.4	-0.0073936	0.986847	1.14547	1.23142	1.1276	1.24035
266.6	1.09888	-0.0038969	-0.0098145	-0.0060621	1.13057	1.09463		266.6	-0.0077779	0.987781	1.1455	1.23137	1.12809	1.23995
266.8	1.09873	-0.0039338	-0.00982	-0.0060972	1.13069	1.09399		266.8	-0.0084458	0.988523	1.146	1.23091	1.12849	1.23952
267	1.099	-0.0039235	-0.0098164	-0.0060876	1.13097	1.09367		267	-0.0085792	0.988963	1.14652	1.23118	1.12827	1.24007
267.2	1.0993	-0.0039364	-0.0098424	-0.0061032	1.1303	1.09324		267.2	-0.0085327	0.988723	1.14656	1.23112	1.128	1.23992
267.4	1.0997	-0.0039299	-0.0098285	-0.006101	1.12962	1.09277		267.4	-0.0078212	0.98817	1.1474	1.23168	1.12769	1.23973
267.6	1.09898	-0.0039335	-0.0098382	-0.0061217	1.12918	1.09178		267.6	-0.0077252	0.988463	1.14697	1.23165	1.12773	1.23931
267.8	1.09838	-0.0039219	-0.0098451	-0.0061316	1.12934	1.09088		267.8	-0.0079371	0.98865	1.14707	1.23164	1.12794	1.23894
268	1.09774	-0.0039305	-0.0098391	-0.0061519	1.12941	1.09066		268	-0.0078061	0.988606	1.14651	1.23141	1.12794	1.23853
268.2	1.0976	-0.0039351	-0.0098437	-0.0061582	1.12956	1.09088		268.2	-0.0075716	0.988403	1.14705	1.23097	1.12871	1.23864
268.4	1.09806	-0.0039292	-0.0098176	-0.0061712	1.12913	1.09156		268.4	-0.007013	0.988386	1.14744	1.2311	1.12848	1.23847
268.6	1.09851	-0.0039368	-0.0098107	-0.0061742	1.12889	1.09193		268.6	-0.0069468	0.987742	1.14789	1.23034	1.1288	1.23888
268.8	1.09868	-0.0039066	-0.0097807	-0.0061488	1.12898	1.09235		268.8	-0.0063431	0.987945	1.14764	1.23114	1.1292	1.23831
269	1.0982	-0.0039087	-0.0097849	-0.0061447	1.12864	1.09304		269	-0.0062852	0.987374	1.14773	1.23119	1.12921	1.23845
269.2	1.0983	-0.0038795	-0.0098012	-0.0061207	1.12837	1.09308		269.2	-0.005837	0.986525	1.14763	1.23112	1.12942	1.23803
269.4	1.09843	-0.0038689	-0.0097892	-0.0061293	1.12826	1.09321		269.4	-0.0050618	0.986634	1.14679	1.23074	1.12901	1.23811
269.6	1.09857	-0.0038558	-0.0097838	-0.0061083	1.12763	1.09368		269.6	-0.0047535	0.986769	1.14704	1.23127	1.12885	1.23809
269.8	1.09849	-0.0038555	-0.0097748	-0.0060689	1.1284	1.09377		269.8	-0.0051132	0.98682	1.14695	1.23182	1.12886	1.23753
270	1.09834	-0.0038949	-0.0098055	-0.0061244	1.12827	1.09401		270	-0.0050697	0.987216	1.14646	1.23148	1.12872	1.23791
270.2	1.0982	-0.0038802	-0.0097974	-0.0060873	1.12798	1.09371		270.2	-0.0055107	0.987479	1.14668	1.23173	1.12784	1.23831
270.4	1.09809	-0.0038805	-0.0097903	-0.0060879	1.12753	1.09421		270.4	-0.0059514	0.987942	1.14643	1.23206	1.12777	1.23863
270.6	1.09826	-0.003911	-0.0098396	-0.0061173	1.12794	1.0946		270.6	-0.0067134	0.988814	1.14623	1.2314	1.12804	1.23887
270.8	1.09778	-0.0039468	-0.0098697	-0.0061428	1.12787	1.09427		270.8	-0.0073063	0.988539	1.14646	1.23123	1.12834	1.23873
271	1.09724	-0.0039333	-0.0098999	-0.0061135	1.12757	1.095		271	-0.0080102	0.988405	1.14669	1.23152	1.12798	1.24
271.2	1.09694	-0.0039213	-0.0099045	-0.0061065	1.12754	1.09537		271.2	-0.0083312	0.988391	1.1467	1.23116	1.12744	1.24023
271.4	1.0968	-0.0039336	-0.0099131	-0.0060959	1.12772	1.09485		271.4	-0.0085838	0.988286	1.14621	1.23149	1.12788	1.24034
271.6	1.09646	-0.0039506	-0.0099313	-0.0061101	1.12816	1.09442		271.6	-0.0091738	0.988322	1.14527	1.2309	1.12766	1.24088
271.8	1.09689	-0.0039531	-0.0099409	-0.0061159	1.12802	1.09406		271.8	-0.0094392	0.987997	1.14543	1.23059	1.12714	1.24116
272	1.09717	-0.0039804	-0.0099434	-0.006121	1.1285	1.09476		272	-0.0089745	0.988579	1.14514	1.23019	1.12758	1.24123
272.2	1.09719	-0.0039929	-0.0099179	-0.0061416	1.12865	1.09433		272.2	-0.008634	0.988378	1.14523	1.23	1.12771	1.24108
272.4	1.09659	-0.0039722	-0.0098907	-0.0061451	1.12834	1.09463		272.4	-0.0085745	0.988235	1.14553	1.23093	1.12713	1.24131
272.6	1.09701	-0.0039468	-0.0098421	-0.0061062	1.12891	1.09423		272.6	-0.0082967	0.987754	1.14543	1.23163	1.12747	1.24145
272.8	1.09701	-0.0039356	-0.0098241	-0.0060974	1.12985	1.09398		272.8	-0.0078107	0.988306	1.14539	1.23213	1.12785	1.24128
273	1.09796	-0.0039447	-0.0098673	-0.0061194	1.13009	1.09305		273	-0.0071254	0.987831	1.14613	1.23158	1.12821	1.2405
273.2	1.09904	-0.0039463	-0.009854	-0.006128	1.13022	1.09222		273.2	-0.0064347	0.988322	1.14633	1.23187	1.12894	1.24009
273.4	1.09903	-0.0039715	-0.0098641	-0.0061324	1.131	1.09198		273.4	-0.0059879	0.988171	1.14615	1.23138	1.12902	1.24042
273.6	1.09995	-0.0039612	-0.0098768	-0.0061337	1.13121	1.0918		273.6	-0.0051848	0.987543	1.14639	1.23239	1.12944	1.23987
273.8	1.09995	-0.0039691	-0.0098706	-0.0061208	1.13135	1.09193		273.8	-0.0051267	0.987906	1.14657	1.23296	1.12916	1.23948
274	1.10052	-0.0039782	-0.0098882	-0.0061125	1.13097	1.09259		274	-0.0046015	0.988155	1.14723	1.23302	1.12854	1.23987
274.2	1.1002	-0.0039652	-0.0098918	-0.0060968	1.13119	1.09242		274.2	-0.0049247	0.988184	1.14732	1.23295	1.12811	1.23965
274.4	1.10127	-0.0039746	-0.0099283	-0.0061241	1.13124	1.09257		274.4	-0.0043485	0.988503	1.14685	1.23247	1.12816	1.23877
274.6	1.1015	-0.0040154	-0.0099507	-0.0061388	1.13118	1.09256		274.6	-0.0040601	0.987961	1.14747	1.23208	1.12769	1.2379
274.8	1.10118	-0.0040443	-0.0099393	-0.0061161	1.13115	1.09315		274.8	-0.0040379	0.98792	1.14745	1.23211	1.12806	1.23786
275	1.10036	-0.0040451	-0.0099295	-0.0061039	1.13124	1.09353		275	-0.0050411	0.987847	1.14696	1.23233	1.12768	1.23759
275.2	1.10048	-0.0040375	-0.0099055	-0.0061034	1.13158	1.09363		275.2	-0.0051017	0.987696	1.14664	1.23192	1.12797	1.23724
275.4	1.10036	-0.00407	-0.0099226	-0.006103	1.13174	1.09345		275.4	-0.0054139	0.987889	1.14616	1.23217	1.12897	1.23749
275.6	1.09974	-0.004062	-0.0099261	-0.0060922	1.13154	1.09304		275.6	-0.0057353	0.987526	1.14562	1.23173	1.12873	1.23747
275.8	1.09925	-0.004069	-0.0099292	-0.0060967	1.13094	1.09285		275.8	-0.0066112	0.988459	1.14574	1.23136	1.12901	1.2373
276	1.09919	-0.0040638	-0.0099203	-0.0061014	1.13133	1.09339		276	-0.0067029	0.988586	1.14544	1.23156	1.12987	1.23739
276.2	1.09882	-0.0040557	-0.0098565	-0.0060929	1.13145	1.09312		276.2	-0.0068585	0.988285	1.14558	1.23196	1.13025	1.23745
276.4	1.09908	-0.0040326	-0.009855	-0.0060644	1.13155	1.09333		276.4	-0.00731	0.9887	1.14614	1.23262	1.13021	1.23821
276.6	1.09965	-0.0040448	-0.009836	-0.0060455	1.13199	1.09273		276.6	-0.0078323	0.989268	1.14601	1.23226	1.13047	1.23832
276.8	1.09968	-0.0040722	-0.0098705	-0.0060557	1.13285	1.09238		276.8	-0.0080698	0.989916	1.14606	1.23168	1.13056	1.23823
277	1.10012	-0.0040941	-0.0098761	-0.0060558	1.1329	1.09206		277	-0.008776	0.989748	1.14608	1.23152	1.13112	1.23852
277.2	1.10015	-0.0041184	-0.009879	-0.0060844	1.13319	1.09265		277.2	-0.0089488	0.989968	1.14579	1.23184	1.13158	1.23969
277.4	1.10004	-0.0041226	-0.0098993	-0.0060946	1.13304	1.09302		277.4	-0.0088951	0.98986	1.14559	1.23163	1.13107	1.24018
277.6	1.1005	-0.0041026	-0.009891	-0.0061038	1.13254	1.094		277.6	-0.0083948	0.989898	1.14477	1.23217	1.13094	1.2406
277.8	1.10083	-0.0041118	-0.0098693	-0.0060904	1.13278	1.09455		277.8	-0.0086158	0.9902	1.14507	1.23223	1.13041	1.24119
278	1.1019	-0.0041332	-0.0098736	-0.006101	1.1324	1.09461		278	-0.0082109	0.990001	1.14501	1.23215	1.12961	1.24109
278.2	1.10183	-0.0041496	-0.0098928	-0.0061283	1.13319	1.09427		278.2	-0.0079638	0.989505	1.14492	1.23182	1.12955	1.2409
278.4	1.10245	-0.0041773	-0.0099372	-0.0061539	1.1332	1.09434		278.4	-0.0071873	0.989976	1.14545	1.23144	1.12969	1.24029
278.6	1.10184	-0.0041942	-0.0099509	-0.0061663	1.13325	1.09431		278.6	-0.0069256	0.989677	1.14672	1.23207	1.12961	1.23992
278.8	1.10144	-0.0042118	-0.0099562	-0.006168	1.13352	1.09437		278.8	-0.00688	0.98973	1.14614	1.23229	1.12988	1.2395
279	1.10192	-0.0042052	-0.0099889	-0.0062166	1.13357	1.09401		279	-0.0070068	0.988799	1.14575	1.23218	1.13011	1.23828
279.2	1.10224	-0.0041978	-0.0100126	-0.006213	1.13345	1.0941		279.2	-0.0062472	0.988577	1.1458	1.23233	1.13035	1.23828
279.4	1.10226	-0.0041712	-0.0100388	-0.0062163	1.1334	1.0939		279.4	-0.0057126	0.989127	1.14582	1.23296	1.13043	1.23887
279.6	1.1021	-0.0041391	-0.0100644	-0.006206	1.13316	1.09327		279.6	-0.0056658	0.989234	1.14548	1.23309	1.13028	1.23847
279.8	1.10253	-0.0041131	-0.0100515	-0.006229	1.13293	1.09378		279.8	-0.0053453	0.989905	1.1453	1.23304	1.1308	1.23884
280	1.10247	-0.0040762	-0.0100213	-0.0062215	1.13343	1.09445		280	-0.0050051	0.989517	1.14561	1.23341	1.13091	1.23912
280.2	1.10182	-0.0040919	-0.0100253	-0.0062108	1.13301	1.09416		280.2	-0.0050323	0.989538	1.14566	1.23305	1.13103	1.23878
280.4	1.10135	-0.0040726	-0.0100491	-0.0061781	1.13286	1.09399		280.4	-0.0054928	0.990361	1.14582	1.2331	1.13031	1.23913
280.6	1.10076	-0.0040787	-0.0100586	-0.0061954	1.13301	1.09383		280.6	-0.0061627	0.99057	1.14577	1.23177	1.13039	1.23903
280.8	1.10039	-0.0041112	-0.0100922	-0.0062284	1.13331	1.09419		280.8	-0.0061195	0.990426	1.14519	1.23144	1.13071	1.23923
281	1.09945	-0.004124	-0.010088	-0.0062456	1.13337	1.09451		281	-0.0062957	0.990638	1.14566	1.23131	1.13132	1.23956
281.2	1.09902	-0.0041358	-0.0101039	-0.0062747	1.13333	1.09477		281.2	-0.0061091	0.990589	1.1457	1.23071	1.13122	1.23939
281.4	1.0985	-0.0041654	-0.01008	-0.0062797	1.13331	1.09527		281.4	-0.0060056	0.990509	1.14551	1.22974	1.13032	1.23966
281.6	1.09816	-0.0041686	-0.0100831	-0.0062873	1.13342	1.09566		281.6	-0.0065396	0.989906	1.14541	1.22927	1.12987	1.23951
281.8	1.0984	-0.004216	-0.0100721	-0.0062954	1.13353	1.09555		281.8	-0.0068391	0.989728	1.14602	1.22922	1.12897	1.23918
282	1.09857	-0.004248	-0.0100803	-0.006298	1.13265	1.09554		282	-0.0069555	0.989745	1.146	1.22918	1.12781	1.23888
282.2	1.09851	-0.0042663	-0.0101014	-0.0063091	1.13254	1.09541		282.2	-0.0073635	0.989004	1.14645	1.22929	1.12707	1.23944
282.4	1.09832	-0.0042903	-0.0101268	-0.0063246	1.13193	1.09617		282.4	-0.0078737	0.989348	1.14714	1.2294	1.12656	1.23961
282.6	1.09846	-0.0043088	-0.0101216	-0.0063045	1.13217	1.09601		282.6	-0.0081392	0.98882	1.14778	1.23004	1.12656	1.23978
282.8	1.09874	-0.0043332	-0.0101268	-0.0063265	1.13262	1.0962		282.8	-0.0080284	0.987603	1.14725	1.22965	1.1262	1.23927
283	1.09965	-0.0043248	-0.0101344	-0.0063307	1.13301	1.09646		283	-0.0079178	0.986909	1.14658	1.22997	1.12661	1.23968
283.2	1.09936	-0.0043018	-0.010126	-0.0062842	1.13321	1.09618		283.2	-0.0080632	0.986532	1.14639	1.23128	1.12656	1.23988
283.4	1.09988	-0.0042986	-0.0101271	-0.0062758	1.13319	1.09586		283.4	-0.0080495	0.987024	1.14668	1.23142	1.12652	1.24075
283.6	1.10088	-0.0042855	-0.0101057	-0.0062581	1.13336	1.09616		283.6	-0.0081781	0.986911	1.14607	1.23178	1.12692	1.24125
283.8	1.10047	-0.0042691	-0.0100557	-0.0062541	1.13399	1.09645		283.8	-0.0083105	0.986649	1.14549	1.2322	1.12737	1.24225
284	1.10005	-0.0042747	-0.0100397	-0.0062182	1.13403	1.09641		284	-0.0086608	0.98708	1.14566	1.23233	1.12731	1.24256
284.2	1.10012	-0.0042612	-0.0100281	-0.0061972	1.13375	1.09564		284.2	-0.0084626	0.986921	1.14583	1.2331	1.12784	1.24231
284.4	1.10032	-0.0042475	-0.0100244	-0.0061959	1.13428	1.09595		284.4	-0.0083319	0.987339	1.14582	1.2333	1.12879	1.24318
284.6	1.101	-0.0042569	-0.0100151	-0.0062139	1.13474	1.09612		284.6	-0.0078995	0.987135	1.14581	1.23265	1.13007	1.24291
284.8	1.10079	-0.0042606	-0.0100107	-0.0062277	1.13489	1.0964		284.8	-0.0073589	0.987222	1.14555	1.23355	1.13072	1.24297
285	1.10061	-0.0042673	-0.0100235	-0.006239	1.13513	1.0961		285	-0.0066902	0.987612	1.14583	1.23365	1.13117	1.24244
285.2	1.10069	-0.004267	-0.0100146	-0.0062339	1.13616	1.09533		285.2	-0.0062765	0.987176	1.14637	1.23349	1.13161	1.24199
285.4	1.10069	-0.0042751	-0.0100231	-0.0062347	1.13636	1.09528		285.4	-0.0059662	0.987204	1.14568	1.23339	1.13113	1.2417
285.6	1.10069	-0.0042765	-0.0100578	-0.0062546	1.13588	1.09494		285.6	-0.0058336	0.987382	1.1459	1.23288	1.13052	1.2406
285.8	1.10051	-0.0042878	-0.0100646	-0.0062722	1.1354	1.09466		285.8	-0.00564	0.987123	1.14552	1.23291	1.13011	1.24034
286	1.1004	-0.0042879	-0.0100994	-0.0062691	1.13464	1.09441		286	-0.0059048	0.987414	1.1454	1.23243	1.12904	1.23983
286.2	1.1004	-0.0043009	-0.0101286	-0.0062933	1.13481	1.09472		286.2	-0.0058341	0.987333	1.14566	1.23214	1.12883	1.2398
286.4	1.10005	-0.0043272	-0.0101758	-0.0063256	1.13505	1.09579		286.4	-0.0055633	0.987979	1.14574	1.23102	1.12898	1.23974
286.6	1.10046	-0.0043514	-0.0102143	-0.0063381	1.13523	1.09605		286.6	-0.0051883	0.988306	1.146	1.23009	1.12905	1.23987
286.8	1.10034	-0.0043482	-0.0102365	-0.0063512	1.13608	1.09633		286.8	-0.0052709	0.987963	1.14605	1.22977	1.12925	1.23968
287	1.09994	-0.0043278	-0.0102467	-0.0063487	1.13549	1.09692		287	-0.0055224	0.988638	1.14583	1.22977	1.12912	1.23991
287.2	1.10008	-0.004362	-0.0102825	-0.0063529	1.13474	1.09683		287.2	-0.0053911	0.988694	1.14617	1.22913	1.12829	1.23924
287.4	1.10027	-0.0043786	-0.0102932	-0.0063575	1.13529	1.09717		287.4	-0.0058093	0.989727	1.14595	1.22884	1.12776	1.23974
287.6	1.1005	-0.0043691	-0.0102782	-0.0063634	1.13541	1.09782		287.6	-0.0058359	0.989893	1.14529	1.22896	1.12757	1.24019
287.8	1.09999	-0.0043757	-0.0102499	-0.0063474	1.13556	1.09792		287.8	-0.0060642	0.989727	1.14519	1.22927	1.12721	1.24039
288	1.09994	-0.0043717	-0.0102388	-0.0063354	1.13519	1.09833		288	-0.0061102	0.989675	1.14558	1.2292	1.12699	1.24006
288.2	1.10015	-0.0043629	-0.0101871	-0.0063333	1.13575	1.09926		288.2	-0.0062166	0.988953	1.14569	1.2307	1.12764	1.24011
288.4	1.09982	-0.0043752	-0.0101621	-0.0063052	1.1357	1.10023		288.4	-0.0067339	0.988328	1.14502	1.23137	1.12811	1.24083
288.6	1.10027	-0.0043647	-0.0101432	-0.006305	1.13587	1.10008		288.6	-0.0066412	0.987815	1.14462	1.2321	1.12817	1.24044
288.8	1.09966	-0.0043466	-0.0101145	-0.0063115	1.13541	1.10009		288.8	-0.0072478	0.98781	1.14466	1.23317	1.12804	1.24074
289	1.09947	-0.0043518	-0.0101092	-0.0063128	1.13623	1.09929		289	-0.0074899	0.987234	1.1449	1.23328	1.12897	1.2405
289.2	1.09935	-0.0043588	-0.0100818	-0.0063069	1.13755	1.0981		289.2	-0.0076683	0.987019	1.14551	1.23379	1.1295	1.2399
289.4	1.09944	-0.0043615	-0.0100832	-0.0063036	1.13662	1.09719		289.4	-0.0078288	0.986716	1.14447	1.23398	1.12908	1.23954
289.6	1.09878	-0.004365	-0.0100867	-0.0063138	1.13623	1.09718		289.6	-0.0084248	0.98608	1.14478	1.23357	1.12879	1.23903
289.8	1.09893	-0.0043411	-0.0100889	-0.006295	1.13611	1.09654		289.8	-0.008876	0.985723	1.14415	1.23434	1.12904	1.23877
290	1.09944	-0.0043579	-0.0100951	-0.0062745	1.13605	1.0966		290	-0.0092052	0.986184	1.14414	1.23463	1.12855	1.23925
290.2	1.09973	-0.0043945	-0.010118	-0.0062991	1.13584	1.09687		290.2	-0.0092772	0.985872	1.1444	1.23469	1.1287	1.23989
290.4	1.09961	-0.00442	-0.0101368	-0.0063429	1.13578	1.09733		290.4	-0.0092103	0.986183	1.14487	1.23407	1.12884	1.24024
290.6	1.10037	-0.0044235	-0.0101395	-0.006338	1.13585	1.09764		290.6	-0.0091936	0.986125	1.14495	1.23451	1.1287	1.24062
290.8	1.10058	-0.0044347	-0.01016	-0.0063297	1.13595	1.0978		290.8	-0.0089742	0.98607	1.14538	1.23494	1.12912	1.24092
291	1.10066	-0.0044439	-0.0101822	-0.0063411	1.13529	1.09803		291	-0.0086864	0.986925	1.14504	1.2347	1.12852	1.24066
291.2	1.10072	-0.0044749	-0.0101924	-0.0063302	1.13541	1.09806		291.2	-0.0083886	0.987094	1.14468	1.23416	1.12842	1.24039
291.4	1.10096	-0.0044314	-0.0101948	-0.0063329	1.13608	1.09779		291.4	-0.0079758	0.987061	1.14462	1.23466	1.1283	1.24068
291.6	1.10075	-0.004437	-0.0101881	-0.0063279	1.13625	1.09784		291.6	-0.0078152	0.98733	1.14442	1.23443	1.12855	1.2409
291.8	1.10104	-0.004457	-0.0101827	-0.00631	1.13655	1.09803		291.8	-0.0078998	0.987039	1.14409	1.23431	1.12812	1.24057
292	1.10021	-0.0044466	-0.0101772	-0.0063088	1.13637	1.09851		292	-0.0081685	0.986666	1.14388	1.23449	1.12815	1.24076
292.2	1.10054	-0.0044527	-0.0101683	-0.0063012	1.13661	1.09938		292.2	-0.008264	0.98662	1.14404	1.23481	1.12853	1.24096
292.4	1.10024	-0.0044654	-0.0101986	-0.0063113	1.13664	1.09906		292.4	-0.0084711	0.986719	1.14388	1.23457	1.12846	1.24132
292.6	1.10053	-0.0044498	-0.0102149	-0.0063256	1.13668	1.09874		292.6	-0.0082265	0.986635	1.14487	1.23429	1.12854	1.24132
292.8	1.09935	-0.0044399	-0.0102084	-0.0063182	1.13666	1.09826		292.8	-0.0087489	0.987046	1.14558	1.23438	1.12847	1.24154
293	1.09916	-0.0044435	-0.0102267	-0.0063108	1.13709	1.09728		293	-0.0088009	0.98712	1.14556	1.23371	1.12922	1.24107
293.2	1.09855	-0.0044526	-0.0102265	-0.0063084	1.13739	1.09704		293.2	-0.0091417	0.987757	1.14483	1.23387	1.12922	1.24088
293.4	1.09861	-0.0044502	-0.0102243	-0.0063024	1.13611	1.09643		293.4	-0.0094018	0.987234	1.1447	1.23324	1.12869	1.24112
293.6	1.09829	-0.0044414	-0.0102166	-0.006298	1.13658	1.09706		293.6	-0.0102831	0.987673	1.14499	1.23281	1.12901	1.24124
293.8	1.09857	-0.004436	-0.0102239	-0.0063111	1.13616	1.09627		293.8	-0.0100048	0.987442	1.14451	1.23278	1.12903	1.24139
294	1.09847	-0.0044759	-0.0102358	-0.0063264	1.13609	1.09615		294	-0.0099027	0.987477	1.14435	1.23194	1.12829	1.24209
294.2	1.09879	-0.0045139	-0.0102415	-0.0063736	1.13605	1.09577		294.2	-0.0101662	0.986791	1.14455	1.23143	1.1285	1.24112
294.4	1.09994	-0.0045334	-0.0102492	-0.0064079	1.13668	1.09584		294.4	-0.0096158	0.986834	1.1447	1.23104	1.12892	1.24111
294.6	1.10097	-0.0045328	-0.0102606	-0.0064049	1.13606	1.09589		294.6	-0.0089739	0.986782	1.14408	1.23125	1.12853	1.24098
294.8	1.10125	-0.0045516	-0.0102643	-0.0063855	1.13563	1.09578		294.8	-0.0088016	0.98724	1.144	1.23204	1.1286	1.24084
295	1.10176	-0.004546	-0.0102363	-0.0063738	1.13566	1.09611		295	-0.0081315	0.987689	1.14326	1.23252	1.12877	1.24045
295.2	1.10186	-0.0045473	-0.0102381	-0.006382	1.13501	1.09599		295.2	-0.0076093	0.987488	1.14274	1.23251	1.12859	1.24023
295.4	1.10301	-0.0045144	-0.0102234	-0.0063725	1.1353	1.09554		295.4	-0.0067685	0.987377	1.14301	1.23321	1.12891	1.23947
295.6	1.10317	-0.0045547	-0.0102166	-0.0063476	1.13548	1.09561		295.6	-0.0069915	0.988279	1.14255	1.23312	1.12944	1.23916
295.8	1.10415	-0.0045676	-0.0102073	-0.0063537	1.1347	1.09557		295.8	-0.0064614	0.987563	1.14273	1.23375	1.12917	1.23808
296	1.10373	-0.0045601	-0.0102086	-0.0063901	1.13426	1.0957		296	-0.0061986	0.987492	1.14309	1.23412	1.12927	1.23826
296.2	1.10426	-0.0045713	-0.0102287	-0.006412	1.13432	1.09607		296.2	-0.0064179	0.987754	1.14378	1.23379	1.12926	1.23769
296.4	1.1041	-0.004572	-0.0102472	-0.0064162	1.1346	1.09621		296.4	-0.0063516	0.988383	1.14398	1.23446	1.12939	1.23806
296.6	1.10382	-0.0045297	-0.0102206	-0.0063911	1.13468	1.09589		296.6	-0.0064429	0.988446	1.1449	1.2349	1.12962	1.23729
296.8	1.10283	-0.0045302	-0.0102416	-0.006393	1.13463	1.09621		296.8	-0.0065357	0.988409	1.14502	1.23516	1.12989	1.23767
297	1.10248	-0.0045347	-0.0102386	-0.0063937	1.13421	1.09625		297	-0.0067664	0.988113	1.14464	1.23521	1.12993	1.23788
297.2	1.10237	-0.0045282	-0.0102166	-0.0063911	1.13498	1.09659		297.2	-0.0068775	0.988034	1.14417	1.2358	1.12987	1.23814
297.4	1.10287	-0.0045107	-0.0102208	-0.0063762	1.13531	1.09671		297.4	-0.006532	0.987949	1.14482	1.23521	1.13042	1.2387
297.6	1.10263	-0.0044973	-0.0102339	-0.0063784	1.13671	1.09719		297.6	-0.0068402	0.988383	1.14496	1.23505	1.13119	1.2389
297.8	1.10169	-0.0045219	-0.0102633	-0.0063838	1.13651	1.09689		297.8	-0.0067151	0.987682	1.14444	1.23486	1.13106	1.23898
298	1.10129	-0.0045542	-0.0102857	-0.0063922	1.13716	1.0971		298	-0.0070145	0.98773	1.14437	1.2344	1.13115	1.23935
298.2	1.10139	-0.0045835	-0.0103025	-0.0064202	1.13763	1.09695		298.2	-0.0074454	0.987328	1.14435	1.23441	1.13182	1.23909
298.4	1.10136	-0.0046085	-0.0103427	-0.0064405	1.13776	1.09713		298.4	-0.0074019	0.98747	1.14421	1.23414	1.13185	1.23974
298.6	1.10067	-0.0046281	-0.0103634	-0.0064544	1.13767	1.09701		298.6	-0.007508	0.987631	1.14395	1.23402	1.1318	1.23943
298.8	1.10028	-0.0046666	-0.0103842	-0.0064628	1.13817	1.09703		298.8	-0.0080271	0.987831	1.14371	1.234	1.13238	1.23946
299	1.10032	-0.0046848	-0.0104106	-0.0064987	1.13867	1.09708		299	-0.0077666	0.987967	1.14332	1.233	1.13328	1.23936
299.2	1.10012	-0.0047017	-0.0104402	-0.006528	1.13874	1.09637		299.2	-0.0082026	0.98804	1.14333	1.23212	1.13341	1.23875
299.4	1.10043	-0.0047115	-0.0104467	-0.0065464	1.13938	1.09612		299.4	-0.0084445	0.988362	1.14347	1.23139	1.13419	1.23812
299.6	1.10018	-0.0047509	-0.0104774	-0.0065959	1.13955	1.09586		299.6	-0.008978	0.988648	1.14324	1.23029	1.1345	1.23789
299.8	1.09997	-0.0047516	-0.0104908	-0.0066589	1.13957	1.09658		299.8	-0.0093337	0.988319	1.1433	1.22982	1.13478	1.23694
300.01	1.09997	-0.0047516	-0.0104908	-0.0066589	1.13957	1.0979		300.01	-0.0093337	0.988319	1.1433	1.22982	1.13478	1.23694
300.21	1.10056	-0.0048169	-0.0105156	-0.0066998	1.13915	1.09722		300.21	-0.0089761	0.989093	1.14267	1.22893	1.13396	1.23763
300.41	1.10018	-0.0048783	-0.0104979	-0.0067278	1.13833	1.0959		300.41	-0.008039	0.990368	1.14236	1.22851	1.13299	1.23817
300.61	1.09951	-0.0049541	-0.0104799	-0.0067451	1.13645	1.09421		300.61	-0.007275	0.991133	1.1415	1.2269	1.13132	1.23783
300.81	1.09821	-0.00504	-0.010478	-0.0067606	1.13392	1.09177		300.81	-0.0065572	0.991494	1.14005	1.22469	1.12881	1.23657
301.01	1.09667	-0.0051508	-0.0104767	-0.0068069	1.13065	1.08887		301.01	-0.0055371	0.991563	1.13865	1.22188	1.12609	1.23535
301.21	1.09412	-0.0052635	-0.0104554	-0.006821	1.12701	1.0849		301.21	-0.0043212	0.991571	1.13664	1.21868	1.12256	1.23349
301.41	1.09136	-0.0053241	-0.010423	-0.0068302	1.12308	1.08031		301.41	-0.0031241	0.991612	1.13359	1.21524	1.11885	1.23157
301.61	1.08784	-0.0054278	-0.0103906	-0.0068484	1.11781	1.07511		301.61	-0.0022214	0.991229	1.131	1.21174	1.1145	1.22947
301.81	1.0843	-0.0055051	-0.0103515	-0.0068609	1.11207	1.06955		301.81	-0.0010131	0.990555	1.12813	1.20807	1.10984	1.22709
302.01	1.07999	-0.0055865	-0.0103372	-0.0068754	1.10566	1.06452		302.01	2.0654e-05	0.989789	1.12479	1.20356	1.10476	1.22358
302.21	1.07526	-0.0056817	-0.0103374	-0.0069146	1.09893	1.0593		302.21	0.00153972	0.988754	1.12117	1.19826	1.09912	1.21966
302.41	1.07176	-0.0057676	-0.0103112	-0.0069288	1.09219	1.05434		302.41	0.00277416	0.986994	1.1175	1.19321	1.09376	1.21534
302.61	1.06709	-0.0058122	-0.0102732	-0.0069217	1.08527	1.04968		302.61	0.00323903	0.986058	1.11451	1.18936	1.08894	1.2116
302.81	1.06237	-0.0058636	-0.0102417	-0.0069286	1.07872	1.04591		302.81	0.0038758	0.984382	1.11108	1.18589	1.08479	1.20846
303.01	1.05768	-0.0058798	-0.0101929	-0.0069225	1.07154	1.04101		303.01	0.00403149	0.982978	1.10824	1.18246	1.08019	1.20504
303.21	1.05209	-0.0059145	-0.0102066	-0.0069281	1.06489	1.03559		303.21	0.00348953	0.981289	1.105	1.17943	1.07565	1.2016
303.41	1.0474	-0.0059608	-0.0101831	-0.0069004	1.05831	1.0306		303.41	0.00362054	0.979485	1.10261	1.17628	1.07156	1.19813
303.61	1.04207	-0.0060135	-0.0101794	-0.0069045	1.05173	1.02502		303.61	0.00398309	0.978255	1.10107	1.17266	1.06824	1.19473
303.81	1.0372	-0.0060103	-0.0101647	-0.0069161	1.04548	1.02009		303.81	0.00380329	0.977292	1.09836	1.16944	1.06453	1.1918
304.01	1.03255	-0.0060284	-0.0101326	-0.0069145	1.03906	1.01553		304.01	0.00387969	0.976334	1.09553	1.1668	1.06119	1.18926
304.21	1.02812	-0.0060586	-0.0101342	-0.0069138	1.03303	1.01045		304.21	0.00402346	0.975496	1.09236	1.16379	1.05803	1.18635
304.41	1.02276	-0.0060729	-0.0100882	-0.0068895	1.02691	1.00598		304.41	0.00475593	0.974347	1.09055	1.16157	1.05508	1.18352
304.61	1.01836	-0.0061138	-0.0100758	-0.0068727	1.02014	1.00181		304.61	0.00451619	0.972781	1.08793	1.15786	1.05165	1.18029
304.81	1.01266	-0.0061409	-0.0100725	-0.0068655	1.01364	0.997717		304.81	0.00462661	0.971564	1.0859	1.15537	1.04818	1.17743
305.01	1.0081	-0.0061609	-0.0100298	-0.0068494	1.00716	0.993883		305.01	0.00491933	0.970136	1.08376	1.15276	1.04562	1.17551
305.21	1.00297	-0.0061606	-0.0099706	-0.00679	1.00171	0.98982		305.21	0.00530212	0.96929	1.08165	1.1508	1.04302	1.17344
305.41	0.998085	-0.0061323	-0.0099368	-0.0067507	0.995815	0.985979		305.41	0.00505794	0.96862	1.07873	1.14902	1.041	1.17175
305.61	0.993132	-0.0061701	-0.0099243	-0.0067348	0.989184	0.982156		305.61	0.00466894	0.967168	1.07715	1.14709	1.0384	1.16971
305.81	0.988727	-0.0061674	-0.009899	-0.0067117	0.982892	0.978247		305.81	0.00458392	0.966164	1.0751	1.14458	1.03583	1.1671
306.01	0.984383	-0.0061826	-0.0099133	-0.0067141	0.97667	0.973941		306.01	0.00485042	0.964985	1.07268	1.14157	1.03335	1.16372
306.21	0.979659	-0.0062096	-0.0098905	-0.006714	0.970661	0.969709		306.21	0.00573144	0.964016	1.07011	1.13887	1.03081	1.16118
306.41	0.975611	-0.0061983	-0.0098576	-0.0066741	0.964783	0.966079		306.41	0.0055485	0.962832	1.06832	1.13729	1.0294	1.15907
306.61	0.970328	-0.0061953	-0.0098329	-0.0066607	0.958113	0.962765		306.61	0.00508632	0.96217	1.06664	1.13574	1.02706	1.15789
306.81	0.96595	-0.0062108	-0.0098238	-0.0066448	0.952089	0.958749		306.81	0.00511512	0.960421	1.06508	1.13395	1.02495	1.15618
307.01	0.961541	-0.0061991	-0.009832	-0.0066347	0.945909	0.954327		307.01	0.00495124	0.958978	1.06408	1.13192	1.02281	1.15402
307.21	0.956424	-0.00621	-0.0098737	-0.0066533	0.940754	0.949968		307.21	0.00443962	0.957621	1.06307	1.1302	1.02098	1.15241
307.41	0.952656	-0.0062224	-0.0098269	-0.0066296	0.935225	0.945732		307.41	0.00470415	0.956026	1.0621	1.12813	1.01939	1.15
307.61	0.948272	-0.0062441	-0.0098199	-0.0066568	0.929488	0.941834		307.61	0.00516124	0.954504	1.06115	1.12549	1.01755	1.14852
307.81	0.945078	-0.0062126	-0.0098063	-0.0066654	0.923895	0.938784		307.81	0.00535158	0.95334	1.05969	1.12374	1.01583	1.14724
308.01	0.941219	-0.006234	-0.0098084	-0.0066555	0.918628	0.935509		308.01	0.00541376	0.951597	1.05812	1.12199	1.01437	1.1455
308.21	0.937543	-0.0062496	-0.0098197	-0.0066536	0.91333	0.931618		308.21	0.00520254	0.949705	1.05671	1.11977	1.01217	1.14313
308.41	0.933958	-0.0062687	-0.0098306	-0.0066591	0.907844	0.928535		308.41	0.00540609	0.948239	1.05567	1.11768	1.0102	1.14149
308.61	0.929822	-0.0062918	-0.009841	-0.006664	0.902192	0.925684		308.61	0.00540104	0.946822	1.05447	1.11524	1.00823	1.13948
308.81	0.925033	-0.0063036	-0.0098252	-0.0066588	0.896538	0.923019		308.81	0.005507	0.94573	1.05313	1.11393	1.00633	1.1382
309.01	0.921718	-0.0062883	-0.0097829	-0.0066302	0.890985	0.920045		309.01	0.00565897	0.943799	1.05159	1.11212	1.00495	1.1369
309.21	0.917856	-0.0063106	-0.0097716	-0.0065989	0.885672	0.917067		309.21	0.00575287	0.942834	1.05085	1.11052	1.00311	1.13478
309.41	0.914243	-0.0062908	-0.0097517	-0.0065865	0.880095	0.914136		309.41	0.00491336	0.94103	1.04858	1.10863	1.00131	1.13329
309.61	0.910576	-0.006288	-0.0097208	-0.0065725	0.874804	0.910814		309.61	0.00423187	0.939786	1.04689	1.10724	0.999389	1.13113
309.81	0.90648	-0.0062732	-0.0096962	-0.0065522	0.869975	0.907497		309.81	0.00360078	0.938911	1.04466	1.10573	0.997767	1.12897
310.01	0.902677	-0.0062828	-0.0096868	-0.0065567	0.864973	0.904098		310.01	0.00359038	0.938518	1.04277	1.10441	0.996127	1.12718
310.21	0.89842	-0.0062855	-0.0096334	-0.0065197	0.860404	0.901368		310.21	0.00361811	0.93805	1.04118	1.10341	0.994393	1.12637
310.41	0.894851	-0.0062771	-0.0096258	-0.0065109	0.855937	0.89818		310.41	0.00272498	0.937113	1.04026	1.1021	0.993313	1.12525
310.61	0.891423	-0.0062863	-0.0095954	-0.0065231	0.850883	0.895228		310.61	0.00257743	0.935764	1.03924	1.1003	0.991422	1.12417
310.81	0.887756	-0.0062704	-0.0095733	-0.006492	0.846283	0.891852		310.81	0.00246776	0.934681	1.03805	1.0987	0.989778	1.12184
311.01	0.884086	-0.0062682	-0.009557	-0.006493	0.841746	0.888681		311.01	0.00209268	0.934047	1.03753	1.09732	0.987989	1.12004
311.21	0.880535	-0.0062494	-0.0095367	-0.0064591	0.837518	0.885559		311.21	0.00189826	0.933023	1.0365	1.09689	0.98617	1.11847
311.41	0.877744	-0.0062367	-0.009502	-0.0064489	0.833476	0.881786		311.41	0.00277606	0.931468	1.03519	1.0954	0.984625	1.11616
311.61	0.874655	-0.006243	-0.0094971	-0.0064519	0.829497	0.879323		311.61	0.00305838	0.930315	1.03344	1.09355	0.982775	1.1156
311.81	0.871659	-0.0062137	-0.0095047	-0.0064403	0.825975	0.876821		311.81	0.00274968	0.929524	1.03277	1.09251	0.981914	1.11369
312.01	0.868125	-0.0062046	-0.0094832	-0.0064122	0.822468	0.873272		312.01	0.00231092	0.928485	1.03069	1.09115	0.980666	1.11177
312.21	0.865257	-0.0062228	-0.00949	-0.006387	0.818455	0.869848		312.21	0.00244269	0.927512	1.03022	1.08942	0.979169	1.10997
312.41	0.861909	-0.0062321	-0.0094998	-0.0063977	0.81457	0.867684		312.41	0.00260372	0.927068	1.02888	1.08808	0.978011	1.10863
312.61	0.858361	-0.0062465	-0.0095039	-0.0064275	0.810646	0.865372		312.61	0.00284691	0.92579	1.02779	1.08653	0.976667	1.10743
312.81	0.85555	-0.0062523	-0.0095008	-0.0064341	0.806653	0.863529		312.81	0.00293404	0.924589	1.02647	1.08522	0.975238	1.1069
313.01	0.852957	-0.0062387	-0.0094838	-0.0064242	0.802589	0.861244		313.01	0.00333027	0.923406	1.02579	1.08385	0.973567	1.10602
313.21	0.850783	-0.0062622	-0.0094826	-0.0064147	0.799223	0.859779		313.21	0.00374066	0.9223	1.02496	1.08222	0.972196	1.10548
313.41	0.848115	-0.0062547	-0.0094746	-0.0064269	0.795942	0.858078		313.41	0.00306512	0.92079	1.02308	1.08079	0.971076	1.10538
313.61	0.844828	-0.0062708	-0.0094967	-0.0064365	0.792027	0.8557		313.61	0.00252449	0.920093	1.02143	1.07967	0.969613	1.10422
313.81	0.842178	-0.006281	-0.0094934	-0.0064264	0.788736	0.854357		313.81	0.00237851	0.919064	1.01965	1.07852	0.968326	1.1035
314.01	0.839864	-0.0062902	-0.0095002	-0.0064452	0.785019	0.852541		314.01	0.00258944	0.918248	1.01837	1.07726	0.966723	1.10285
314.21	0.837236	-0.0062779	-0.0094903	-0.0064367	0.781713	0.850371		314.21	0.00266335	0.916728	1.0168	1.07655	0.96557	1.10177
314.41	0.834781	-0.006277	-0.0095088	-0.0064577	0.777757	0.848003		314.41	0.00232624	0.91561	1.01587	1.07532	0.964237	1.09986
314.61	0.832453	-0.0062907	-0.0095007	-0.0064759	0.773955	0.846163		314.61	0.00222304	0.913868	1.01557	1.07406	0.962365	1.09861
314.81	0.82951	-0.0062987	-0.0095106	-0.0064556	0.769796	0.843427		314.81	0.00227596	0.912668	1.01473	1.07321	0.960392	1.0963
315.01	0.827598	-0.0062977	-0.0095131	-0.0064643	0.765522	0.840678		315.01	0.00171466	0.911737	1.01432	1.07203	0.958106	1.09445
315.21	0.824866	-0.0062884	-0.0095085	-0.006452	0.76187	0.838319		315.21	0.00131936	0.910749	1.01253	1.07119	0.956362	1.09271
315.41	0.822858	-0.0063188	-0.0094914	-0.0064772	0.759235	0.835291		315.41	0.0012354	0.910342	1.01225	1.06932	0.955303	1.09103
315.61	0.820898	-0.0063441	-0.0094597	-0.0064582	0.756219	0.832976		315.61	0.0009463	0.909031	1.0106	1.06755	0.953442	1.08977
315.81	0.818472	-0.0063445	-0.0094432	-0.0064275	0.752873	0.830396		315.81	0.00095526	0.90834	1.00923	1.06655	0.952296	1.08768
316.01	0.816407	-0.0063865	-0.0094338	-0.0064288	0.749683	0.827354		316.01	0.00089937	0.907492	1.00811	1.06449	0.950512	1.08623
316.21	0.814454	-0.0064466	-0.0094569	-0.0064457	0.746561	0.825155		316.21	0.00089776	0.906081	1.0074	1.06265	0.949019	1.08442
316.41	0.811693	-0.0064313	-0.0094225	-0.006481	0.743534	0.823612		316.41	0.00050493	0.905184	1.0057	1.06164	0.94778	1.08371
316.61	0.809384	-0.0064481	-0.0094119	-0.0065029	0.740842	0.821433		316.61	0.00065613	0.904152	1.0044	1.06015	0.946881	1.08257
316.81	0.806842	-0.0064469	-0.0094083	-0.0065073	0.737984	0.820062		316.81	0.0007888	0.903013	1.00352	1.05867	0.945524	1.08189
317.01	0.804041	-0.0064718	-0.0093858	-0.0065224	0.73527	0.818164		317.01	0.00083084	0.902193	1.0026	1.05679	0.94459	1.08106
317.21	0.80172	-0.0064848	-0.0093872	-0.0065156	0.732966	0.816797		317.21	0.0006374	0.900678	1.00168	1.05498	0.944207	1.08072
317.41	0.798952	-0.0064942	-0.0093888	-0.0065325	0.729824	0.81481		317.41	0.00030945	0.899396	1.00079	1.0535	0.943688	1.07981
317.61	0.796623	-0.0064733	-0.0093688	-0.0065015	0.726876	0.8129		317.61	0.0007328	0.898216	0.999439	1.05261	0.942987	1.07892
317.81	0.794637	-0.0064513	-0.0093377	-0.0064673	0.724038	0.811644		317.81	0.0011384	0.897361	0.998006	1.0519	0.942072	1.07833
318.01	0.792225	-0.0064428	-0.0093525	-0.0064805	0.721251	0.809345		318.01	0.0009851	0.896285	0.997131	1.05094	0.941244	1.07715
318.21	0.789622	-0.0064239	-0.0093328	-0.0064549	0.71856	0.806818		318.21	0.00115228	0.895598	0.99623	1.0509	0.94058	1.07603
318.41	0.787834	-0.0063725	-0.0093069	-0.0064121	0.715562	0.805074		318.41	0.00145853	0.894776	0.995998	1.05038	0.939909	1.07478
318.61	0.785069	-0.0063603	-0.0092858	-0.0064013	0.71308	0.802625		318.61	0.00095998	0.893524	0.995338	1.04935	0.938322	1.07356
318.81	0.78352	-0.0063267	-0.0092902	-0.0063614	0.7101	0.800531		318.81	0.00087945	0.892842	0.994483	1.04854	0.937246	1.07241
319.01	0.782006	-0.0063191	-0.0092864	-0.0063594	0.707322	0.798805		319.01	0.00036506	0.891814	0.993667	1.04706	0.935943	1.07104
319.21	0.780313	-0.0063201	-0.0092878	-0.0063582	0.705217	0.797229		319.21	7.387e-05	0.890676	0.992378	1.04608	0.935116	1.06983
319.41	0.779089	-0.0063407	-0.0092716	-0.0063397	0.70339	0.795892		319.41	0.00039469	0.889712	0.991953	1.04506	0.933912	1.0692
319.61	0.77707	-0.0063456	-0.0092486	-0.0063225	0.701376	0.794596		319.61	0.00043501	0.888624	0.990101	1.04376	0.93235	1.06861
319.81	0.775397	-0.0063625	-0.0092711	-0.0063168	0.699443	0.793304		319.81	0.00059479	0.88831	0.988502	1.04238	0.931804	1.0677
320.01	0.774077	-0.0064003	-0.0093072	-0.00636	0.697505	0.791794		320.01	0.0004924	0.887123	0.98706	1.04066	0.930802	1.06649
320.21	0.772632	-0.0063882	-0.0092901	-0.0063712	0.6955	0.79039		320.21	0.00025298	0.885566	0.985383	1.0402	0.929635	1.06538
320.41	0.770105	-0.0063781	-0.0092832	-0.0064024	0.693481	0.788753		320.41	-0.0003528	0.88479	0.98407	1.03941	0.928585	1.06501
320.61	0.768351	-0.0064193	-0.0093068	-0.0064084	0.691366	0.787553		320.61	-0.0006704	0.88402	0.982734	1.03853	0.927249	1.06353
320.81	0.766429	-0.0064242	-0.0093168	-0.0064228	0.688438	0.786158		320.81	-0.0006216	0.882993	0.981821	1.03756	0.925693	1.06255
321.01	0.764547	-0.0064402	-0.0093149	-0.0064419	0.686302	0.784469		321.01	-0.0007819	0.882294	0.980966	1.03641	0.925159	1.0612
321.21	0.763453	-0.0064126	-0.0093041	-0.0064408	0.683754	0.78245		321.21	-0.000516	0.881648	0.980287	1.0355	0.924358	1.06069
321.41	0.76122	-0.0064095	-0.0092853	-0.006429	0.680752	0.780982		321.41	-9.923e-05	0.881101	0.979549	1.03488	0.923055	1.05985
321.61	0.759993	-0.0064096	-0.0092612	-0.0064094	0.678149	0.779598		321.61	0.00011597	0.880765	0.978662	1.03407	0.921858	1.05943
321.81	0.758195	-0.0064063	-0.0092524	-0.0064065	0.675239	0.777942		321.81	-2.096e-05	0.879949	0.97812	1.03358	0.920481	1.05905
322.01	0.757112	-0.0064188	-0.0092578	-0.0064241	0.672219	0.776253		322.01	0.00014318	0.879877	0.977975	1.0328	0.919273	1.05824
322.21	0.755285	-0.0064078	-0.0092103	-0.0063799	0.669132	0.774407		322.21	0.00052872	0.879618	0.97777	1.03247	0.917961	1.05753
322.41	0.75353	-0.0063854	-0.0091743	-0.0063296	0.666066	0.77246		322.41	0.00074387	0.87905	0.97741	1.03171	0.916714	1.05599
322.61	0.751336	-0.0064099	-0.009162	-0.0063485	0.664038	0.770609		322.61	0.0003361	0.878419	0.97643	1.03045	0.915469	1.05476
322.81	0.750031	-0.0064124	-0.0091813	-0.0063443	0.662105	0.769602		322.81	5.93e-05	0.877332	0.976026	1.02949	0.915529	1.05412
323.01	0.74822	-0.0064193	-0.0091823	-0.0063346	0.66003	0.768724		323.01	-0.0003225	0.876119	0.975879	1.02838	0.91515	1.0531
323.21	0.746877	-0.0064341	-0.0091615	-0.0063259	0.658534	0.767915		323.21	-0.000467	0.875285	0.975062	1.02744	0.915174	1.05256
323.41	0.745383	-0.0064636	-0.0091527	-0.006312	0.656559	0.766448		323.41	-0.0005912	0.87474	0.974898	1.02636	0.91458	1.05186
323.61	0.743145	-0.0064745	-0.009188	-0.006324	0.655164	0.764729		323.61	-0.0014305	0.873236	0.974282	1.02445	0.914233	1.05066
323.81	0.741678	-0.0065051	-0.0092044	-0.0063001	0.653494	0.762961		323.81	-0.0017072	0.871687	0.972635	1.02336	0.913547	1.04932
324.01	0.740197	-0.0065384	-0.0092388	-0.0063303	0.651573	0.761159		324.01	-0.0020826	0.869992	0.971313	1.02169	0.912458	1.04823
324.21	0.7393	-0.0065176	-0.0092278	-0.0063208	0.650033	0.759811		324.21	-0.0023324	0.8685	0.970253	1.02063	0.911335	1.04727
324.41	0.737651	-0.0064909	-0.0092418	-0.006304	0.648449	0.75832		324.41	-0.0026471	0.867936	0.968794	1.01968	0.910081	1.04613
324.61	0.737059	-0.0064752	-0.0092212	-0.0063035	0.646101	0.757202		324.61	-0.0025186	0.86693	0.967144	1.01868	0.907908	1.04503
324.81	0.735598	-0.0064512	-0.0092134	-0.0063234	0.644191	0.755677		324.81	-0.0014064	0.866117	0.966058	1.01729	0.907301	1.0443
325.01	0.734264	-0.0064146	-0.0091852	-0.0063131	0.642374	0.754406		325.01	-0.0014133	0.865062	0.965044	1.01674	0.90553	1.04261
325.21	0.732755	-0.0063813	-0.0091794	-0.0063066	0.640501	0.753551		325.21	-0.001269	0.864058	0.963957	1.01575	0.90393	1.04235
325.41	0.730924	-0.0064001	-0.0091686	-0.0063092	0.638186	0.752562		325.41	-0.0015299	0.863245	0.963178	1.01454	0.902166	1.04132
325.61	0.730153	-0.0063795	-0.0091629	-0.0063271	0.636385	0.75171		325.61	-0.0013972	0.861862	0.962369	1.01386	0.900512	1.04118
325.81	0.728277	-0.006351	-0.0091512	-0.0063256	0.634153	0.750502		325.81	-0.0018254	0.860376	0.961507	1.01315	0.898808	1.04036
326.01	0.727116	-0.0063586	-0.0091403	-0.0063414	0.631948	0.74911		326.01	-0.0014219	0.860568	0.961578	1.01228	0.897623	1.03923
326.21	0.724889	-0.0063487	-0.0091011	-0.0063132	0.630958	0.74735		326.21	-0.0013452	0.859449	0.961844	1.01138	0.896876	1.03801
326.41	0.723716	-0.006344	-0.0090922	-0.0063073	0.62926	0.745568		326.41	-0.0013269	0.858548	0.961676	1.01024	0.896471	1.03686
326.61	0.722523	-0.0063668	-0.0090985	-0.0063376	0.627827	0.744311		326.61	-0.0013726	0.857788	0.961241	1.00949	0.895526	1.03612
326.81	0.721047	-0.0063773	-0.0091193	-0.0063495	0.62647	0.743169		326.81	-0.0016405	0.857199	0.960861	1.00863	0.895107	1.03494
327.01	0.719828	-0.0063932	-0.0090918	-0.0063151	0.625041	0.742635		327.01	-0.0018644	0.856334	0.960442	1.0081	0.894685	1.03455
327.21	0.718079	-0.0064533	-0.0090965	-0.0063033	0.623588	0.741221		327.21	-0.0021758	0.855832	0.959856	1.00728	0.894265	1.03307
327.41	0.716348	-0.0064754	-0.0091227	-0.0062961	0.621442	0.73953		327.41	-0.0028691	0.854776	0.959826	1.00624	0.893332	1.03141
327.61	0.713963	-0.0064893	-0.0091493	-0.006293	0.620297	0.738188		327.61	-0.003673	0.854055	0.959243	1.00507	0.892514	1.03065
327.81	0.712348	-0.0065055	-0.0091117	-0.0062695	0.618745	0.736765		327.81	-0.003777	0.853862	0.958141	1.00452	0.891906	1.03029
328.01	0.711332	-0.0065282	-0.009146	-0.006304	0.617055	0.735838		328.01	-0.0037529	0.853606	0.956949	1.00286	0.891896	1.02991
328.21	0.711	-0.0064967	-0.0091373	-0.0062733	0.615317	0.735269		328.21	-0.0036442	0.853354	0.955579	1.00236	0.891338	1.02918
328.41	0.709801	-0.006485	-0.0091359	-0.0062662	0.61347	0.734039		328.41	-0.003633	0.853563	0.953976	1.00163	0.890602	1.02849
328.61	0.709565	-0.0065121	-0.0091419	-0.0062574	0.611409	0.73317		328.61	-0.0030206	0.8527	0.952326	1.00029	0.889691	1.02751
328.81	0.708629	-0.0065404	-0.0091568	-0.0062585	0.609552	0.73262		328.81	-0.0022668	0.852158	0.951405	0.999326	0.889256	1.0267
329.01	0.707163	-0.0065083	-0.0091408	-0.0062136	0.607817	0.731558		329.01	-0.0033895	0.851184	0.949928	0.999161	0.887877	1.02527
329.21	0.706102	-0.0065139	-0.009152	-0.0062249	0.606553	0.730916		329.21	-0.0037638	0.849978	0.948226	0.997969	0.887698	1.02489
329.41	0.705252	-0.0064892	-0.009141	-0.0062068	0.605009	0.729998		329.41	-0.0037623	0.848955	0.94694	0.996899	0.886886	1.02442
329.61	0.703732	-0.0064611	-0.0091217	-0.006193	0.603869	0.729351		329.61	-0.0037806	0.847585	0.945749	0.996729	0.886411	1.02401
329.81	0.702325	-0.0064483	-0.0090967	-0.0061831	0.602649	0.728226		329.81	-0.0038367	0.847036	0.944979	0.995861	0.886368	1.02308
330.01	0.701543	-0.0064454	-0.0090988	-0.0061934	0.601512	0.726585		330.01	-0.0028409	0.84681	0.945124	0.995103	0.885889	1.02206
330.21	0.700213	-0.006402	-0.0090813	-0.006163	0.600479	0.725093		330.21	-0.0027266	0.845074	0.9446	0.994254	0.884973	1.02149
330.41	0.699235	-0.0064012	-0.0090665	-0.0061641	0.597979	0.723678		330.41	-0.0029889	0.844484	0.943273	0.993821	0.883927	1.02105
330.61	0.697608	-0.0064088	-0.0090562	-0.006167	0.596873	0.722433		330.61	-0.0028785	0.844165	0.942764	0.993737	0.882308	1.02006
330.81	0.695916	-0.0063858	-0.009032	-0.0061689	0.596239	0.721446		330.81	-0.0029909	0.843904	0.941954	0.993135	0.882253	1.01943
331.01	0.693457	-0.0063882	-0.0090008	-0.0061451	0.594344	0.720828		331.01	-0.0039362	0.842952	0.942029	0.992883	0.880755	1.019
331.21	0.691838	-0.0064144	-0.0090147	-0.0061704	0.592797	0.720404		331.21	-0.0044835	0.842918	0.942125	0.991665	0.879503	1.01818
331.41	0.690329	-0.0063815	-0.0090003	-0.0061854	0.591252	0.72004		331.41	-0.0045565	0.841786	0.942179	0.990795	0.878713	1.01753
331.61	0.688421	-0.0063778	-0.0089589	-0.0062013	0.589843	0.718935		331.61	-0.0052066	0.841405	0.942372	0.990149	0.877718	1.01726
331.81	0.686794	-0.0063657	-0.0089525	-0.0062014	0.588248	0.717554		331.81	-0.0055089	0.840505	0.942715	0.989247	0.87728	1.01635
332.01	0.685623	-0.0064213	-0.0089838	-0.0062268	0.586776	0.716617		332.01	-0.005641	0.840274	0.942925	0.987955	0.876571	1.01553
332.21	0.68525	-0.0064278	-0.0089711	-0.0062189	0.585377	0.716135		332.21	-0.0055243	0.839037	0.942667	0.986974	0.875496	1.0149
332.41	0.684608	-0.0064332	-0.0089777	-0.0062205	0.584213	0.715371		332.41	-0.0053421	0.838131	0.941684	0.985916	0.874272	1.01435
332.61	0.684453	-0.0064407	-0.0089834	-0.0062232	0.583287	0.714936		332.61	-0.0052703	0.837396	0.941041	0.98469	0.873382	1.01316
332.81	0.683454	-0.006455	-0.0089727	-0.0062633	0.581553	0.713899		332.81	-0.005319	0.837227	0.940903	0.984009	0.872234	1.01259
333.01	0.682051	-0.0064285	-0.0089801	-0.0062612	0.580546	0.712654		333.01	-0.0059948	0.836142	0.940227	0.98338	0.871443	1.01138
333.21	0.681217	-0.0064217	-0.0089731	-0.0062667	0.579614	0.712158		333.21	-0.0057003	0.834328	0.939144	0.982635	0.870834	1.01077
333.41	0.680447	-0.0063992	-0.0089851	-0.0062555	0.578297	0.711528		333.41	-0.0053918	0.833767	0.939067	0.982005	0.870611	1.01092
333.61	0.679969	-0.0064154	-0.0089816	-0.0062902	0.576986	0.710499		333.61	-0.0050388	0.833115	0.938161	0.981344	0.870582	1.00972
333.81	0.679645	-0.0064235	-0.0089947	-0.0063206	0.575821	0.709503		333.81	-0.0045924	0.832498	0.937025	0.980549	0.869761	1.00868
334.01	0.679608	-0.0064076	-0.0089981	-0.0063164	0.574542	0.707726		334.01	-0.0041908	0.831636	0.935959	0.980149	0.869269	1.00747
334.21	0.678748	-0.0064099	-0.0090027	-0.006321	0.573892	0.706434		334.21	-0.0045913	0.830358	0.935473	0.979427	0.869282	1.00755
334.41	0.677812	-0.0064585	-0.009017	-0.0063418	0.572509	0.70546		334.41	-0.0050147	0.829854	0.934096	0.978958	0.868692	1.007
334.61	0.67748	-0.0064528	-0.0090167	-0.0063476	0.571487	0.704914		334.61	-0.0048148	0.829299	0.934182	0.978306	0.868132	1.00636
334.81	0.676225	-0.0064449	-0.0090303	-0.0063555	0.570104	0.704111		334.81	-0.0049049	0.828608	0.933332	0.977171	0.867465	1.00613
335.01	0.675107	-0.0064685	-0.0090426	-0.0063553	0.567506	0.70359		335.01	-0.0052228	0.827794	0.932724	0.976282	0.865944	1.0054
335.21	0.675131	-0.0064731	-0.0090296	-0.006364	0.566471	0.703171		335.21	-0.0047593	0.827228	0.932158	0.975123	0.865661	1.00488
335.41	0.674371	-0.0064509	-0.0090124	-0.0063349	0.565368	0.702161		335.41	-0.0043774	0.826203	0.93149	0.974306	0.865414	1.00402
335.61	0.673139	-0.0064734	-0.008984	-0.0063381	0.564471	0.70065		335.61	-0.0051168	0.826232	0.931005	0.973726	0.86468	1.00345
335.81	0.671962	-0.0064956	-0.0089869	-0.0063153	0.563615	0.699522		335.81	-0.0051206	0.825254	0.930421	0.972583	0.863917	1.00232
336.01	0.670816	-0.0065334	-0.0089543	-0.0063062	0.562632	0.698595		336.01	-0.0045105	0.824838	0.929218	0.971503	0.863	1.00198
336.21	0.670308	-0.0065233	-0.0089128	-0.0062938	0.561524	0.697509		336.21	-0.0045185	0.823763	0.927705	0.970804	0.861676	1.00166
336.41	0.66924	-0.0065336	-0.0088923	-0.0062854	0.560472	0.6964		336.41	-0.004553	0.823413	0.926558	0.970505	0.860694	1.0006
336.61	0.668461	-0.0065348	-0.008851	-0.006266	0.559051	0.695513		336.61	-0.004627	0.8227	0.926175	0.969948	0.860119	0.999614
336.81	0.667197	-0.0065794	-0.0088549	-0.0063045	0.557232	0.694915		336.81	-0.0045141	0.822065	0.925378	0.969208	0.858914	0.998741
337.01	0.666018	-0.0065747	-0.0088495	-0.0062925	0.556118	0.694188		337.01	-0.0049619	0.820479	0.924476	0.968418	0.857907	0.998373
337.21	0.664527	-0.0065788	-0.0088241	-0.0062778	0.555354	0.694252		337.21	-0.0053116	0.819454	0.924027	0.967642	0.857689	0.998403
337.41	0.66372	-0.006588	-0.0088106	-0.0062844	0.553644	0.693596		337.41	-0.004942	0.819332	0.923084	0.966983	0.857338	0.997888
337.61	0.663111	-0.0065809	-0.0087919	-0.0062889	0.551991	0.693483		337.61	-0.0044933	0.818777	0.921581	0.966047	0.85616	0.996884
337.81	0.662194	-0.006611	-0.0088168	-0.0062914	0.550526	0.692617		337.81	-0.0043087	0.818087	0.921098	0.96538	0.85513	0.996135
338.01	0.662213	-0.0065872	-0.0088349	-0.0062604	0.548965	0.691789		338.01	-0.0046403	0.816966	0.920996	0.965131	0.854562	0.995463
338.21	0.661244	-0.0066171	-0.0088871	-0.006303	0.548013	0.691524		338.21	-0.0049997	0.815819	0.920756	0.96384	0.853502	0.99505
338.41	0.660014	-0.0066004	-0.008901	-0.0062929	0.546682	0.690608		338.41	-0.0050516	0.814832	0.919796	0.964137	0.852543	0.994143
338.61	0.658886	-0.0065695	-0.0089209	-0.0062905	0.545122	0.689889		338.61	-0.0047237	0.814171	0.919516	0.963424	0.851318	0.993356
338.81	0.657562	-0.0065775	-0.0089853	-0.0062899	0.543817	0.688517		338.81	-0.0049596	0.813566	0.918737	0.962581	0.850091	0.992398
339.01	0.656881	-0.0065455	-0.0089749	-0.0062608	0.541887	0.687969		339.01	-0.0050293	0.813109	0.917807	0.962443	0.849165	0.991596
339.21	0.656204	-0.0065191	-0.0089552	-0.0062521	0.541717	0.687553		339.21	-0.0049402	0.812571	0.91731	0.962186	0.848974	0.990616
339.41	0.654989	-0.0064879	-0.0089544	-0.0062155	0.540788	0.686549		339.41	-0.0052009	0.81225	0.916678	0.96214	0.84835	0.989555
339.61	0.65374	-0.0064805	-0.0089557	-0.0062189	0.53964	0.685322		339.61	-0.0059443	0.812226	0.915555	0.962186	0.847265	0.988896
339.81	0.65312	-0.0064741	-0.0089607	-0.0062015	0.538306	0.684405		339.81	-0.0060321	0.812093	0.914567	0.961409	0.8469	0.987728
340.01	0.651931	-0.0064798	-0.0089425	-0.0062038	0.537527	0.683136		340.01	-0.0062368	0.812477	0.91359	0.960591	0.846838	0.987482
340.21	0.651082	-0.0065111	-0.0089209	-0.0062178	0.536476	0.681728		340.21	-0.0066915	0.812534	0.913088	0.960278	0.846401	0.986518
340.41	0.650561	-0.0065512	-0.0089284	-0.0062379	0.535931	0.680744		340.41	-0.0065722	0.812683	0.912795	0.959295	0.84608	0.985395
340.61	0.64972	-0.0065556	-0.0089552	-0.0062516	0.534409	0.680136		340.61	-0.0067673	0.812042	0.912757	0.958359	0.845425	0.985023
340.81	0.648728	-0.0065893	-0.0089659	-0.0062716	0.533246	0.679608		340.81	-0.0070101	0.812111	0.912095	0.957212	0.844306	0.984623
341.01	0.64688	-0.006593	-0.0089499	-0.006276	0.532484	0.678548		341.01	-0.0081912	0.811563	0.911384	0.956221	0.843707	0.983835
341.21	0.645532	-0.0066093	-0.0089569	-0.0062695	0.532241	0.677984		341.21	-0.008379	0.811946	0.910916	0.955297	0.843932	0.983522
341.41	0.645319	-0.0065829	-0.0089222	-0.0062458	0.531201	0.67719		341.41	-0.0076792	0.811681	0.909746	0.954723	0.84304	0.982749
341.61	0.6446	-0.00658	-0.0089488	-0.0062592	0.530082	0.677319		341.61	-0.0080202	0.811221	0.909876	0.953612	0.842463	0.982466
341.81	0.644577	-0.0066043	-0.0089868	-0.0062772	0.52968	0.676582		341.81	-0.0079607	0.810003	0.910354	0.952445	0.841791	0.98222
342.01	0.644066	-0.0065901	-0.0089819	-0.006275	0.52855	0.675695		342.01	-0.0081862	0.808402	0.91057	0.952191	0.840525	0.981523
342.21	0.642731	-0.0066276	-0.009015	-0.0063145	0.527781	0.674797		342.21	-0.0081905	0.807254	0.910428	0.951014	0.839787	0.980729
342.41	0.641898	-0.0066619	-0.0090152	-0.0063157	0.527074	0.674135		342.41	-0.0079154	0.805831	0.910534	0.950326	0.83934	0.979845
342.61	0.641133	-0.0066565	-0.0090205	-0.0063066	0.525895	0.673918		342.61	-0.0080611	0.804721	0.909801	0.949458	0.838387	0.979277
342.81	0.64082	-0.0066543	-0.0090231	-0.0062947	0.524628	0.673855		342.81	-0.0079701	0.804259	0.909656	0.949017	0.837875	0.978569
343.01	0.640079	-0.0066318	-0.0089851	-0.006281	0.522858	0.673827		343.01	-0.0078156	0.803619	0.909276	0.94802	0.836704	0.978768
343.21	0.639031	-0.0066083	-0.0089564	-0.0062806	0.522246	0.673576		343.21	-0.0074541	0.802597	0.908778	0.94831	0.836448	0.978146
343.41	0.638258	-0.0065753	-0.0089484	-0.0062602	0.520533	0.673294		343.41	-0.0077028	0.802282	0.908144	0.948161	0.835454	0.977626
343.61	0.637698	-0.0065596	-0.0089277	-0.0062626	0.520244	0.673343		343.61	-0.0075726	0.802382	0.906893	0.9478	0.835077	0.977713
343.81	0.637321	-0.0065342	-0.0088958	-0.0062439	0.519563	0.672908		343.81	-0.0073723	0.801958	0.906058	0.947326	0.834762	0.976914
344.01	0.635697	-0.0065438	-0.0088717	-0.0062587	0.518465	0.67163		344.01	-0.0072021	0.80113	0.905364	0.94658	0.834322	0.976095
344.21	0.635187	-0.0065436	-0.0088928	-0.0062849	0.517504	0.670001		344.21	-0.007193	0.800659	0.905065	0.945777	0.833555	0.975026
344.41	0.634962	-0.0065211	-0.0089139	-0.0062936	0.516973	0.669527		344.41	-0.0069743	0.800408	0.904494	0.944843	0.83274	0.974482
344.61	0.633816	-0.0064945	-0.0088882	-0.0062639	0.515673	0.668716		344.61	-0.0072953	0.799466	0.90405	0.944785	0.832234	0.973635
344.81	0.63207	-0.0064958	-0.0088574	-0.0062429	0.515126	0.667931		344.81	-0.0076977	0.798633	0.903706	0.943941	0.831438	0.973285
345.01	0.630553	-0.0064915	-0.0088673	-0.0062645	0.515284	0.667696		345.01	-0.0082377	0.798044	0.902606	0.943642	0.832087	0.972494
345.21	0.629967	-0.0064789	-0.008836	-0.0062418	0.514486	0.666704		345.21	-0.0080806	0.798344	0.902348	0.943075	0.83135	0.972774
345.41	0.629473	-0.0064391	-0.0087895	-0.0062268	0.51322	0.666094		345.41	-0.0079868	0.797702	0.902049	0.94237	0.830236	0.972101
345.61	0.628594	-0.0064589	-0.0087931	-0.0062288	0.512002	0.665408		345.61	-0.0083523	0.796718	0.901862	0.941761	0.829579	0.971464
345.81	0.628691	-0.0064918	-0.0088087	-0.0062212	0.511146	0.664617		345.81	-0.0080803	0.796231	0.901778	0.94083	0.828596	0.971046
346.01	0.627153	-0.006511	-0.008817	-0.0062043	0.510024	0.66367		346.01	-0.0084027	0.795096	0.901052	0.940668	0.827799	0.970448
346.21	0.626187	-0.0065456	-0.0088462	-0.0062155	0.508937	0.662948		346.21	-0.0088966	0.794533	0.900492	0.939248	0.827395	0.969539
346.41	0.625656	-0.0065533	-0.0088435	-0.0062287	0.507828	0.662138		346.41	-0.0088663	0.793907	0.899866	0.938895	0.826592	0.968229
346.61	0.62497	-0.0065022	-0.0088352	-0.0062065	0.50664	0.661136		346.61	-0.0090817	0.793685	0.899401	0.939002	0.825848	0.967241
346.81	0.624286	-0.0065122	-0.0088232	-0.0062043	0.505348	0.66084		346.81	-0.0085312	0.79336	0.898527	0.938487	0.824906	0.966971
347.01	0.623544	-0.0065089	-0.0088103	-0.0061891	0.504077	0.659993		347.01	-0.0084346	0.792604	0.897905	0.937868	0.824103	0.966542
347.21	0.623012	-0.006455	-0.008783	-0.0061746	0.503624	0.659589		347.21	-0.0079678	0.791402	0.896854	0.938373	0.823683	0.9655
347.41	0.623168	-0.0064408	-0.0088012	-0.0061452	0.503005	0.659176		347.41	-0.0079999	0.790894	0.895734	0.938038	0.823152	0.964627
347.61	0.622863	-0.0064379	-0.0088082	-0.0061624	0.502888	0.65834		347.61	-0.0082106	0.790375	0.89498	0.937351	0.822907	0.964123
347.81	0.622219	-0.0064119	-0.0088057	-0.0061313	0.501858	0.657006		347.81	-0.008512	0.788601	0.89407	0.937159	0.822658	0.963349
348.01	0.621061	-0.0064358	-0.0088625	-0.0061604	0.501318	0.655494		348.01	-0.0087123	0.787311	0.893648	0.936519	0.822704	0.962532
348.21	0.621044	-0.0064504	-0.0088868	-0.0061589	0.501275	0.654844		348.21	-0.0090064	0.78639	0.893489	0.935655	0.822863	0.962519
348.41	0.620414	-0.006478	-0.0088776	-0.0061452	0.501277	0.654693		348.41	-0.0087687	0.785899	0.892947	0.934811	0.822754	0.962099
348.61	0.619538	-0.0064805	-0.0088364	-0.0061142	0.500016	0.653338		348.61	-0.0092102	0.785048	0.8927	0.934367	0.822075	0.961511
348.81	0.61862	-0.0064961	-0.0088563	-0.006123	0.499181	0.652449		348.81	-0.008926	0.784176	0.892828	0.933279	0.821072	0.96169
349.01	0.618297	-0.0064944	-0.0088629	-0.0061404	0.498759	0.651502		349.01	-0.0092325	0.78442	0.891558	0.93279	0.820759	0.96103
349.21	0.617993	-0.0065243	-0.008826	-0.0061231	0.497708	0.65058		349.21	-0.0094699	0.784234	0.890775	0.931451	0.819424	0.961067
349.41	0.618004	-0.0065356	-0.0088334	-0.0061143	0.49749	0.64932		349.41	-0.0091557	0.783324	0.890706	0.930604	0.819359	0.960342
349.61	0.617458	-0.0065601	-0.0088397	-0.0061189	0.496883	0.648893		349.61	-0.0092107	0.783074	0.889854	0.929989	0.8188	0.960152
349.81	0.616897	-0.0065884	-0.0088464	-0.0061459	0.496404	0.648814		349.81	-0.0095966	0.783355	0.889242	0.929251	0.818069	0.960423
350.01	0.615182	-0.0065574	-0.0088575	-0.0061456	0.495795	0.648183		350.01	-0.0102166	0.782278	0.888255	0.92898	0.817598	0.960068
350.21	0.615005	-0.0065531	-0.0088494	-0.0061651	0.494541	0.64746		350.21	-0.0105812	0.78191	0.887746	0.928658	0.81672	0.959124
350.41	0.614236	-0.0065567	-0.0088508	-0.0062011	0.494065	0.646803		350.41	-0.0103783	0.781938	0.887534	0.928336	0.815924	0.957572
350.61	0.613741	-0.0065602	-0.0088325	-0.0062151	0.49382	0.646463		350.61	-0.0105144	0.781954	0.887726	0.927636	0.815214	0.956623
350.81	0.612907	-0.0065528	-0.0088004	-0.0062208	0.492508	0.647117		350.81	-0.0105606	0.781343	0.887262	0.926931	0.814285	0.956666
351.01	0.612212	-0.0065527	-0.008792	-0.0061954	0.491781	0.646942		351.01	-0.0104778	0.780523	0.887323	0.926559	0.813898	0.956341
351.21	0.61219	-0.0065316	-0.0088047	-0.0062162	0.491347	0.646875		351.21	-0.009998	0.779746	0.886944	0.925747	0.813112	0.956157
351.41	0.612055	-0.0065461	-0.008815	-0.0062187	0.490843	0.646729		351.41	-0.0099893	0.780305	0.886547	0.925369	0.812826	0.955347
351.61	0.611241	-0.0065456	-0.0088035	-0.0062141	0.489922	0.646755		351.61	-0.0099622	0.779854	0.886459	0.924947	0.812294	0.955189
351.81	0.609942	-0.0065175	-0.0087902	-0.0061779	0.489168	0.646755		351.81	-0.0096112	0.778807	0.886007	0.925184	0.812269	0.955137
352.01	0.609049	-0.0065503	-0.0088383	-0.0062089	0.488215	0.64666		352.01	-0.0093806	0.778316	0.886003	0.924239	0.81216	0.954791
352.21	0.608413	-0.0065613	-0.0088247	-0.0062184	0.487537	0.646364		352.21	-0.009577	0.777798	0.885357	0.923441	0.811914	0.954401
352.41	0.607913	-0.0065509	-0.0088165	-0.0062053	0.486503	0.645714		352.41	-0.009472	0.777156	0.884503	0.922779	0.811358	0.953188
352.61	0.607105	-0.0065319	-0.0087958	-0.006189	0.48489	0.643971		352.61	-0.0097457	0.776095	0.884221	0.92241	0.810327	0.951538
352.81	0.606739	-0.0065523	-0.0088195	-0.006181	0.484557	0.642769		352.81	-0.0093007	0.775621	0.883978	0.92188	0.809854	0.950955
353.01	0.605859	-0.006562	-0.0088274	-0.0061719	0.484316	0.642948		353.01	-0.00956	0.775221	0.883114	0.92131	0.809811	0.95037
353.21	0.605955	-0.0065871	-0.0088258	-0.0061468	0.483229	0.64236		353.21	-0.0092813	0.773956	0.882317	0.920561	0.80933	0.949832
353.41	0.605712	-0.0065819	-0.0088336	-0.0061593	0.482402	0.641523		353.41	-0.0092184	0.773168	0.88231	0.919909	0.80885	0.949455
353.61	0.605199	-0.0065922	-0.0088388	-0.0061734	0.481038	0.641681		353.61	-0.0090915	0.773006	0.880817	0.919195	0.807852	0.94895
353.81	0.605571	-0.0066095	-0.0088348	-0.0061715	0.480368	0.641552		353.81	-0.0093141	0.772354	0.879897	0.918682	0.807412	0.948708
354.01	0.605339	-0.0065753	-0.0088583	-0.0061657	0.479416	0.640767		354.01	-0.009181	0.771376	0.878392	0.918361	0.807124	0.947944
354.21	0.605797	-0.0065994	-0.0088584	-0.0061686	0.478689	0.640525		354.21	-0.0090128	0.771084	0.877395	0.918068	0.806399	0.948018
354.41	0.605276	-0.0066314	-0.0088689	-0.0062022	0.478487	0.64065		354.41	-0.0090819	0.771161	0.877245	0.916689	0.805461	0.947693
354.61	0.604965	-0.0066551	-0.0088851	-0.0062347	0.478164	0.640596		354.61	-0.0095259	0.770657	0.87694	0.91594	0.804783	0.947907
354.81	0.604197	-0.006647	-0.0088781	-0.0062186	0.477214	0.64058		354.81	-0.009571	0.76944	0.876475	0.915345	0.804292	0.948432
355.01	0.60365	-0.0066613	-0.0088859	-0.006211	0.477408	0.640013		355.01	-0.0091562	0.768879	0.876015	0.914773	0.804327	0.948421
355.21	0.602767	-0.0066523	-0.0088897	-0.0062119	0.477015	0.639336		355.21	-0.0086993	0.768721	0.87614	0.914179	0.803587	0.947596
355.41	0.601398	-0.0066502	-0.0088708	-0.0061895	0.475962	0.639583		355.41	-0.0086531	0.768729	0.87568	0.913943	0.803311	0.947648
355.61	0.600412	-0.006616	-0.0088482	-0.0061565	0.474968	0.639114		355.61	-0.0087452	0.76765	0.875343	0.913844	0.802713	0.94732
355.81	0.598974	-0.0066051	-0.0088508	-0.0061543	0.474759	0.638163		355.81	-0.0089831	0.766983	0.875316	0.912927	0.802706	0.946551
356.01	0.597823	-0.0065912	-0.0088502	-0.0061603	0.474242	0.637173		356.01	-0.0097265	0.766467	0.874554	0.911774	0.80219	0.945483
356.21	0.59655	-0.0065821	-0.0088128	-0.0061716	0.474007	0.635221		356.21	-0.0106451	0.765864	0.873759	0.910904	0.801228	0.943835
356.41	0.595361	-0.0065601	-0.0087877	-0.0061535	0.472977	0.634227		356.41	-0.0108291	0.764914	0.873759	0.910588	0.800876	0.942643
356.61	0.59394	-0.0065466	-0.0087723	-0.0061421	0.472374	0.632832		356.61	-0.0105987	0.764561	0.873763	0.909944	0.800628	0.94079
356.81	0.593447	-0.0065506	-0.0087832	-0.0061286	0.472608	0.632342		356.81	-0.0103446	0.764366	0.873144	0.909523	0.80003	0.940189
357.01	0.593063	-0.0065446	-0.0087933	-0.0061154	0.471522	0.631746		357.01	-0.0102506	0.764072	0.873081	0.908861	0.798819	0.939475
357.21	0.592976	-0.0065317	-0.0087999	-0.0060842	0.470041	0.63008		357.21	-0.0100686	0.763665	0.87272	0.908109	0.797801	0.938586
357.41	0.592657	-0.0065102	-0.0087743	-0.0060537	0.469423	0.629383		357.41	-0.0103074	0.763515	0.872971	0.907746	0.797452	0.938702
357.61	0.593157	-0.0064932	-0.0087625	-0.006042	0.468561	0.628212		357.61	-0.0099389	0.763613	0.87211	0.907451	0.796648	0.938065
357.81	0.593608	-0.0064879	-0.0087523	-0.0060434	0.468165	0.627866		357.81	-0.0099291	0.763358	0.87177	0.90711	0.796592	0.937947
358.01	0.59352	-0.0064591	-0.0087557	-0.0060175	0.467526	0.62721		358.01	-0.0095464	0.763363	0.871079	0.907967	0.796331	0.93782
358.21	0.593277	-0.0064532	-0.0087327	-0.0059806	0.466808	0.627381		358.21	-0.009997	0.763209	0.871573	0.90837	0.796081	0.93886
358.41	0.594001	-0.0064698	-0.0087384	-0.0060172	0.466528	0.626976		358.41	-0.0099582	0.762854	0.871427	0.907785	0.795159	0.938695
358.61	0.594287	-0.0064982	-0.0087764	-0.006016	0.465955	0.626152		358.61	-0.0094482	0.762378	0.871347	0.907332	0.795102	0.93833
358.81	0.594159	-0.0064863	-0.0087693	-0.0060005	0.465362	0.625784		358.81	-0.0095262	0.761826	0.871026	0.906862	0.794897	0.938006
359.01	0.594055	-0.0064977	-0.0087756	-0.0059885	0.46507	0.625201		359.01	-0.009203	0.761478	0.87128	0.906454	0.794691	0.936782
359.21	0.593218	-0.006508	-0.0087818	-0.0059933	0.464438	0.62452		359.21	-0.0091223	0.760522	0.870784	0.905869	0.794236	0.93625
359.41	0.59314	-0.0065046	-0.0087712	-0.0059992	0.463318	0.624901		359.41	-0.009175	0.759661	0.870208	0.905291	0.793589	0.936246
359.61	0.593363	-0.0064969	-0.008754	-0.0060171	0.46298	0.623825		359.61	-0.0090305	0.758512	0.8695	0.90467	0.793272	0.934746
359.81	0.59215	-0.006522	-0.0087467	-0.0060443	0.462654	0.62378		359.81	-0.0095229	0.758091	0.868467	0.903483	0.792924	0.933839
360.01	0.591111	-0.0065219	-0.0087255	-0.0060695	0.461872	0.623978		360.01	-0.0100975	0.757761	0.867172	0.903112	0.79238	0.933682
360.21	0.589974	-0.0065246	-0.0087132	-0.0060975	0.461784	0.62364		360.21	-0.0106328	0.757123	0.86722	0.90252	0.792312	0.933225
360.41	0.589289	-0.0065013	-0.0086968	-0.0060916	0.461744	0.62393		360.41	-0.0103822	0.756232	0.866872	0.902609	0.792295	0.933094
360.61	0.588939	-0.0064781	-0.0087057	-0.0060678	0.461619	0.623633		360.61	-0.0099152	0.756091	0.865933	0.902069	0.792372	0.932076
360.81	0.588439	-0.006506	-0.0087348	-0.0060785	0.461752	0.623573		360.81	-0.0100297	0.75634	0.865499	0.901517	0.791167	0.931941
361.01	0.588016	-0.0064978	-0.0087333	-0.0060579	0.460946	0.623521		361.01	-0.009963	0.755852	0.865877	0.901129	0.790794	0.932649
361.21	0.587316	-0.0064853	-0.0087337	-0.0060373	0.460537	0.623454		361.21	-0.0098785	0.755163	0.865825	0.900785	0.790853	0.932504
361.41	0.586787	-0.006498	-0.0087153	-0.0060185	0.460685	0.623235		361.41	-0.0103399	0.754731	0.865217	0.90056	0.79128	0.933085
361.61	0.587273	-0.0065056	-0.008718	-0.0060402	0.460353	0.622994		361.61	-0.0099086	0.754675	0.865143	0.900092	0.790672	0.932188
361.81	0.587205	-0.0065046	-0.0087385	-0.0060456	0.460388	0.622664		361.81	-0.0098108	0.754845	0.864533	0.899956	0.791125	0.931778
362.01	0.587665	-0.0064894	-0.0087457	-0.0059928	0.460307	0.622178		362.01	-0.0095232	0.754672	0.863642	0.900319	0.790809	0.931884
362.21	0.587152	-0.0064905	-0.0087422	-0.0059867	0.459948	0.621622		362.21	-0.0094705	0.753907	0.863414	0.899609	0.790663	0.931857
362.41	0.588129	-0.006511	-0.0087684	-0.0059942	0.460251	0.620311		362.41	-0.0088247	0.753205	0.862316	0.898941	0.790195	0.930883
362.61	0.587515	-0.0065399	-0.0088164	-0.0059646	0.459508	0.61931		362.61	-0.0084344	0.752714	0.86196	0.897417	0.790235	0.930192
362.81	0.5866	-0.0065399	-0.0088463	-0.0059697	0.459232	0.618288		362.81	-0.0091694	0.752229	0.861669	0.896231	0.789756	0.92934
363.01	0.585803	-0.0065632	-0.0088797	-0.005978	0.458774	0.616895		363.01	-0.0088314	0.751348	0.860913	0.895209	0.789424	0.92814
363.21	0.585173	-0.0065467	-0.0088795	-0.0059688	0.457939	0.615887		363.21	-0.0087195	0.750451	0.860145	0.894758	0.788421	0.9272
363.41	0.584387	-0.0065542	-0.0088895	-0.0059652	0.456668	0.615586		363.41	-0.0089165	0.749378	0.859913	0.894422	0.787884	0.926613
363.61	0.583707	-0.0065552	-0.0088698	-0.0059629	0.455786	0.614713		363.61	-0.0091763	0.74842	0.859029	0.894069	0.787604	0.925846
363.81	0.582004	-0.0065519	-0.0088407	-0.0059597	0.45512	0.614485		363.81	-0.0099812	0.74796	0.858833	0.89373	0.786815	0.92538
364.01	0.580962	-0.0065289	-0.0088243	-0.005955	0.454862	0.614074		364.01	-0.0102512	0.747487	0.858619	0.893771	0.78628	0.925436
364.21	0.580104	-0.006513	-0.0088127	-0.0059726	0.454343	0.612979		364.21	-0.0105351	0.747173	0.858405	0.893247	0.785189	0.924811
364.41	0.579487	-0.0064893	-0.008784	-0.0059784	0.453292	0.612264		364.41	-0.0105339	0.746999	0.858179	0.892843	0.784031	0.924509
364.61	0.57881	-0.006495	-0.0087689	-0.0059811	0.452645	0.612084		364.61	-0.0103003	0.747071	0.857702	0.892169	0.783452	0.924313
364.81	0.577583	-0.0065031	-0.0087856	-0.0060012	0.451947	0.611917		364.81	-0.0102192	0.746705	0.857186	0.891405	0.782025	0.92432
365.01	0.57733	-0.0064912	-0.0087762	-0.0060108	0.451469	0.612179		365.01	-0.0101751	0.746128	0.857036	0.890592	0.781047	0.924964
365.21	0.576778	-0.0065006	-0.0087621	-0.0060247	0.451549	0.611384		365.21	-0.0097267	0.746061	0.856351	0.88977	0.780575	0.924146
365.41	0.576665	-0.0065045	-0.0087513	-0.0060107	0.451658	0.611169		365.41	-0.0096823	0.746637	0.855041	0.889303	0.780418	0.9238
365.61	0.57694	-0.0064871	-0.0087529	-0.0060178	0.451113	0.610769		365.61	-0.0094053	0.74682	0.854742	0.888898	0.780448	0.922938
365.81	0.576593	-0.0064806	-0.0087394	-0.0060136	0.451185	0.610264		365.81	-0.0095247	0.747066	0.853001	0.888737	0.780307	0.922775
366.01	0.57572	-0.0064838	-0.0087324	-0.0059956	0.450898	0.610661		366.01	-0.0097948	0.746299	0.852432	0.888419	0.780075	0.922641
366.21	0.574271	-0.0064545	-0.0087197	-0.0059713	0.450642	0.610118		366.21	-0.0096133	0.745824	0.851983	0.888604	0.780112	0.921782
366.41	0.574099	-0.0064491	-0.0087278	-0.0059577	0.45035	0.609159		366.41	-0.0097516	0.745301	0.851696	0.888703	0.779857	0.920771
366.61	0.573288	-0.0064569	-0.0087423	-0.0059502	0.449705	0.608795		366.61	-0.0099828	0.744733	0.851138	0.888138	0.77951	0.920156
366.81	0.572769	-0.0064307	-0.0087367	-0.0059191	0.449028	0.608925		366.81	-0.0107092	0.743924	0.850927	0.888533	0.779253	0.919274
367.01	0.57221	-0.0064122	-0.0087127	-0.0059015	0.447967	0.608914		367.01	-0.0107189	0.743383	0.849973	0.888984	0.778836	0.918115
367.21	0.572155	-0.0063825	-0.0087057	-0.0058497	0.447252	0.6083		367.21	-0.0108791	0.742359	0.849836	0.889587	0.778643	0.916877
367.41	0.571411	-0.0064002	-0.0087286	-0.0058595	0.446316	0.609055		367.41	-0.0118381	0.741104	0.849625	0.889064	0.778566	0.916653
367.61	0.571158	-0.0063922	-0.0086974	-0.0058485	0.445615	0.608979		367.61	-0.0122885	0.740074	0.849515	0.889302	0.778309	0.916005
367.81	0.570888	-0.0064176	-0.0087097	-0.0058845	0.445332	0.609117		367.81	-0.0124042	0.73921	0.849737	0.888146	0.778436	0.915865
368.01	0.571146	-0.0064354	-0.0087262	-0.0059131	0.444114	0.608729		368.01	-0.0127002	0.738579	0.84909	0.887602	0.777554	0.91539
368.21	0.571368	-0.0064637	-0.0087387	-0.0059462	0.442746	0.607989		368.21	-0.0126898	0.738282	0.849499	0.886477	0.776476	0.915163
368.41	0.57103	-0.0064778	-0.008744	-0.0059477	0.441831	0.607933		368.41	-0.0133482	0.737887	0.849422	0.885391	0.775493	0.915539
368.61	0.570694	-0.0064957	-0.0087588	-0.0059383	0.441431	0.608063		368.61	-0.0130532	0.737566	0.849053	0.884367	0.77469	0.915463
368.81	0.570149	-0.0065042	-0.0087881	-0.0059547	0.440775	0.607621		368.81	-0.0129935	0.737523	0.848957	0.883435	0.773619	0.915006
369.01	0.569767	-0.0065247	-0.0087786	-0.0059711	0.440308	0.6075		369.01	-0.0127888	0.737736	0.848721	0.882116	0.772964	0.91509
369.21	0.569984	-0.0065392	-0.0087703	-0.0059679	0.440298	0.60696		369.21	-0.0122119	0.737504	0.848476	0.88167	0.773044	0.914211
369.41	0.570147	-0.0065482	-0.0087929	-0.0059418	0.439849	0.607305		369.41	-0.012073	0.737701	0.848133	0.881411	0.773123	0.914017
369.61	0.569566	-0.006568	-0.008802	-0.0059443	0.438783	0.607277		369.61	-0.0118196	0.737125	0.848267	0.880662	0.772532	0.913939
369.81	0.568619	-0.0065577	-0.0087684	-0.0059287	0.438366	0.607608		369.81	-0.0119229	0.737039	0.847826	0.88075	0.771742	0.914118
370.01	0.568363	-0.0065567	-0.0087896	-0.0059361	0.438172	0.607837		370.01	-0.0116928	0.736286	0.847461	0.880176	0.771456	0.913826
370.21	0.567627	-0.0065349	-0.0088007	-0.0059121	0.437778	0.60702		370.21	-0.0106925	0.736394	0.847479	0.880346	0.771394	0.913077
370.41	0.567541	-0.0065673	-0.0088303	-0.0059412	0.437619	0.605963		370.41	-0.010585	0.735535	0.847375	0.879389	0.771298	0.912799
370.61	0.567429	-0.0065506	-0.0088224	-0.0059347	0.437138	0.605432		370.61	-0.0099879	0.734753	0.846391	0.879028	0.770839	0.912507
370.81	0.566841	-0.0065261	-0.0088239	-0.0059032	0.436384	0.605063		370.81	-0.0099723	0.734315	0.846564	0.878443	0.770177	0.911681
371.01	0.566564	-0.0065294	-0.0088387	-0.0059021	0.435924	0.604285		371.01	-0.0096176	0.734022	0.846394	0.87777	0.769483	0.910603
371.21	0.566706	-0.006521	-0.0088674	-0.0058743	0.436012	0.603385		371.21	-0.009494	0.733106	0.846177	0.877037	0.769504	0.909928
371.41	0.566174	-0.006538	-0.0088784	-0.0058932	0.435957	0.602964		371.41	-0.009428	0.73255	0.84648	0.876401	0.769205	0.909991
371.61	0.566224	-0.0065233	-0.0088773	-0.0058737	0.435801	0.602246		371.61	-0.0092372	0.731726	0.845924	0.876496	0.769029	0.909777
371.81	0.566124	-0.006536	-0.0088836	-0.0058798	0.435297	0.601357		371.81	-0.0089816	0.731294	0.845757	0.875226	0.768428	0.909487
372.01	0.565612	-0.0065437	-0.0088708	-0.0058616	0.435045	0.600396		372.01	-0.0097084	0.73085	0.845369	0.875285	0.767709	0.908534
372.21	0.565685	-0.0065342	-0.0088614	-0.0058617	0.435216	0.599702		372.21	-0.0096054	0.731058	0.84524	0.874713	0.766992	0.908227
372.41	0.564937	-0.0065175	-0.00882	-0.0058307	0.434951	0.599201		372.41	-0.0100386	0.730744	0.844103	0.874783	0.766358	0.908288
372.61	0.565017	-0.0064788	-0.0087953	-0.0057962	0.434786	0.598744		372.61	-0.0101877	0.730426	0.843891	0.875236	0.765982	0.907817
372.81	0.564025	-0.0064689	-0.008771	-0.0057917	0.434272	0.597345		372.81	-0.0105347	0.730757	0.843795	0.875375	0.765051	0.90709
373.01	0.563773	-0.0064615	-0.0087723	-0.0057841	0.433752	0.596789		373.01	-0.0106959	0.730084	0.843002	0.874872	0.765107	0.906627
373.21	0.564388	-0.0064435	-0.008745	-0.0057428	0.433493	0.596031		373.21	-0.0106878	0.72945	0.843076	0.875085	0.764509	0.905755
373.41	0.564268	-0.0064195	-0.0087183	-0.0056976	0.43313	0.595808		373.41	-0.0106255	0.728594	0.842576	0.875244	0.764007	0.905566
373.61	0.564066	-0.0064038	-0.0086634	-0.0056855	0.432559	0.595393		373.61	-0.0102638	0.72767	0.841859	0.874872	0.763109	0.904866
373.81	0.563693	-0.0063683	-0.0086383	-0.0056666	0.432412	0.595735		373.81	-0.0098095	0.727395	0.840943	0.87531	0.763432	0.904816
374.01	0.563445	-0.0063836	-0.0086419	-0.005689	0.43238	0.595393		374.01	-0.009216	0.726603	0.839961	0.874203	0.763351	0.904016
374.21	0.562504	-0.006356	-0.0086264	-0.0056683	0.432171	0.594976		374.21	-0.0091239	0.72653	0.839876	0.874163	0.76394	0.903489
374.41	0.562746	-0.0063601	-0.0086474	-0.0056922	0.431963	0.594831		374.41	-0.0089791	0.725575	0.83918	0.873114	0.763965	0.903159
374.61	0.562544	-0.0063633	-0.0086683	-0.0057352	0.431449	0.594482		374.61	-0.0086991	0.725155	0.838498	0.872039	0.763442	0.902225
374.81	0.56213	-0.006388	-0.0086764	-0.0057359	0.431234	0.594703		374.81	-0.0092528	0.724929	0.838639	0.871244	0.762775	0.90199
375.01	0.561871	-0.0064163	-0.0087081	-0.005752	0.431514	0.594988		375.01	-0.0093943	0.724861	0.838324	0.870261	0.76245	0.901523
375.21	0.56124	-0.0064246	-0.0087149	-0.0057545	0.431117	0.594745		375.21	-0.0093152	0.725088	0.838714	0.869503	0.76232	0.901377
375.41	0.560142	-0.0064463	-0.0087125	-0.0057695	0.430676	0.594898		375.41	-0.0090297	0.724799	0.838548	0.869341	0.762123	0.901739
375.61	0.559621	-0.0064476	-0.0087169	-0.0057742	0.4299	0.595758		375.61	-0.0095196	0.724301	0.837974	0.869018	0.761473	0.901703
375.81	0.559017	-0.0064633	-0.0087098	-0.0057765	0.429752	0.595484		375.81	-0.0094362	0.7235	0.837703	0.868216	0.761638	0.901684
376.01	0.559065	-0.0064541	-0.0087236	-0.0057874	0.429548	0.595155		376.01	-0.0096213	0.723033	0.836591	0.867777	0.761137	0.901584
376.21	0.559289	-0.0064469	-0.0087331	-0.005796	0.428868	0.595168		376.21	-0.0090937	0.722306	0.835399	0.867874	0.760531	0.901581
376.41	0.558679	-0.0064625	-0.008744	-0.0057757	0.427611	0.595022		376.41	-0.0098742	0.722654	0.834836	0.867488	0.759716	0.902218
376.61	0.558398	-0.0064594	-0.008772	-0.0057837	0.426496	0.594422		376.61	-0.0102566	0.72262	0.835374	0.866576	0.75867	0.901767
376.81	0.557573	-0.0064561	-0.008762	-0.0057883	0.425069	0.593344		376.81	-0.0104831	0.723144	0.835321	0.866043	0.75776	0.901358
377.01	0.558035	-0.0064662	-0.0087735	-0.005776	0.424094	0.593002		377.01	-0.0103502	0.722222	0.834715	0.865235	0.75716	0.90071
377.21	0.558547	-0.0064713	-0.0087584	-0.0057554	0.423297	0.592495		377.21	-0.0102272	0.721386	0.834463	0.864734	0.755792	0.900373
377.41	0.558411	-0.0064555	-0.0087587	-0.0057553	0.423241	0.592254		377.41	-0.009918	0.72063	0.83503	0.864255	0.75536	0.89943
377.61	0.557493	-0.0064433	-0.0087488	-0.0057708	0.422807	0.591715		377.61	-0.0099781	0.720718	0.834475	0.863853	0.754851	0.898251
377.81	0.556952	-0.0064533	-0.0087762	-0.00578	0.422695	0.591795		377.81	-0.0100226	0.720503	0.834246	0.863606	0.754957	0.897729
378.01	0.556428	-0.006456	-0.0087579	-0.0057875	0.422548	0.591302		378.01	-0.0103332	0.719535	0.834266	0.862748	0.754471	0.897033
378.21	0.55612	-0.0064568	-0.0087542	-0.0057812	0.421758	0.591013		378.21	-0.010849	0.719164	0.834367	0.862717	0.754327	0.896852
378.41	0.556004	-0.0064849	-0.0087671	-0.0058018	0.42182	0.590849		378.41	-0.010971	0.718507	0.834172	0.862458	0.754476	0.896593
378.61	0.55507	-0.0064919	-0.0087552	-0.005781	0.421527	0.589605		378.61	-0.0115687	0.717917	0.834101	0.862313	0.753781	0.895983
378.81	0.554408	-0.0064921	-0.008736	-0.0057391	0.421975	0.589591		378.81	-0.0118182	0.717635	0.83406	0.862243	0.753763	0.896043
379.01	0.553469	-0.00651	-0.0087729	-0.0057306	0.422299	0.588616		379.01	-0.0119493	0.717646	0.834207	0.86156	0.753313	0.895176
379.21	0.552493	-0.0065053	-0.0087469	-0.0057013	0.422112	0.587269		379.21	-0.0114846	0.717236	0.834525	0.861726	0.753246	0.894647
379.41	0.551883	-0.0065043	-0.0087371	-0.0056842	0.422285	0.587288		379.41	-0.0112244	0.716151	0.833645	0.861681	0.75311	0.894709
379.61	0.551387	-0.0064742	-0.008733	-0.0056558	0.422198	0.587272		379.61	-0.0111023	0.715454	0.832929	0.861717	0.752649	0.895037
379.81	0.551079	-0.0064573	-0.0087374	-0.0056274	0.422168	0.586215		379.81	-0.0105349	0.714401	0.831593	0.861955	0.752564	0.894601
380.01	0.551204	-0.0064352	-0.0087559	-0.005609	0.421955	0.585519		380.01	-0.0099614	0.714244	0.830683	0.861946	0.752137	0.893863
380.21	0.550772	-0.0064427	-0.0087517	-0.0055839	0.422009	0.585753		380.21	-0.0098953	0.713892	0.830276	0.862411	0.752476	0.893355
380.41	0.550419	-0.0064202	-0.008762	-0.0055604	0.421156	0.58578		380.41	-0.0099884	0.714213	0.830084	0.861797	0.751499	0.89371
380.61	0.550402	-0.0063904	-0.0087487	-0.0055556	0.421244	0.585343		380.61	-0.0094961	0.713911	0.829414	0.861841	0.751398	0.893552
380.81	0.550266	-0.0063679	-0.0087338	-0.0055399	0.421029	0.585011		380.81	-0.0092504	0.71372	0.828298	0.862279	0.751129	0.893559
381.01	0.550453	-0.006383	-0.0087587	-0.0055608	0.420883	0.584738		381.01	-0.0086108	0.713303	0.827257	0.861609	0.751148	0.892967
381.21	0.550191	-0.0063812	-0.0087682	-0.0055871	0.420601	0.584932		381.21	-0.0085941	0.712731	0.826775	0.86125	0.75071	0.892798
381.41	0.549625	-0.0063578	-0.0087472	-0.0055772	0.4207	0.585169		381.41	-0.0086344	0.7128	0.82674	0.861333	0.750813	0.892308
381.61	0.549736	-0.006363	-0.0087478	-0.0055825	0.420462	0.585062		381.61	-0.0093277	0.712812	0.825805	0.860653	0.750746	0.892767
381.81	0.550356	-0.0063571	-0.008725	-0.0055724	0.420075	0.584973		381.81	-0.0088886	0.712085	0.825562	0.860135	0.750328	0.892827
382.01	0.550598	-0.006347	-0.0087078	-0.0055764	0.419779	0.585282		382.01	-0.0090965	0.711445	0.825071	0.859543	0.749669	0.893365
382.21	0.550789	-0.0063367	-0.0087109	-0.0055622	0.418817	0.58511		382.21	-0.0096133	0.711547	0.824461	0.859031	0.74905	0.893104
382.41	0.550632	-0.0063379	-0.0087105	-0.0055423	0.419351	0.585187		382.41	-0.0099875	0.711184	0.823991	0.858154	0.749297	0.893078
382.61	0.550371	-0.0063238	-0.0087287	-0.0055047	0.41834	0.584004		382.61	-0.0102407	0.711063	0.82405	0.856856	0.748659	0.892345
382.81	0.550305	-0.0063445	-0.0087544	-0.0055118	0.418292	0.584105		382.81	-0.0106008	0.710731	0.823995	0.855445	0.748141	0.892446
383.01	0.550037	-0.0063704	-0.008767	-0.0055154	0.417853	0.582846		383.01	-0.0107929	0.709957	0.823714	0.854692	0.747075	0.89138
383.21	0.549644	-0.0063621	-0.0087343	-0.0055016	0.417107	0.582356		383.21	-0.0103795	0.709307	0.824354	0.854303	0.745819	0.890984
383.41	0.549567	-0.0063763	-0.0087462	-0.0055123	0.416189	0.583035		383.41	-0.0104319	0.709119	0.824357	0.853337	0.745172	0.891106
383.61	0.548731	-0.0063657	-0.0087466	-0.0055208	0.41535	0.582259		383.61	-0.0106655	0.708455	0.824767	0.853157	0.744505	0.890543
383.81	0.548166	-0.0063927	-0.0087659	-0.0055535	0.41487	0.581586		383.81	-0.0107588	0.708022	0.824468	0.853001	0.744312	0.889645
384.01	0.54749	-0.0063781	-0.0087465	-0.0055445	0.415057	0.580945		384.01	-0.0103812	0.707223	0.824818	0.852502	0.744498	0.888872
384.21	0.546338	-0.0063438	-0.0087296	-0.0055472	0.414869	0.580758		384.21	-0.0104145	0.706506	0.824409	0.852464	0.744535	0.888396
384.41	0.54555	-0.006317	-0.0087374	-0.0055437	0.414128	0.580215		384.41	-0.0103553	0.705688	0.823996	0.852021	0.743523	0.8883
384.61	0.545116	-0.0063135	-0.0087245	-0.0055655	0.414069	0.579137		384.61	-0.0102071	0.705372	0.823219	0.85186	0.743572	0.887335
384.81	0.543375	-0.0063257	-0.00871	-0.0055809	0.414137	0.578074		384.81	-0.010448	0.704834	0.822717	0.851062	0.743377	0.886332
385.01	0.542446	-0.0063452	-0.0086879	-0.0055672	0.413311	0.577468		385.01	-0.0111371	0.70502	0.82168	0.85117	0.743211	0.885338
385.21	0.541915	-0.0063335	-0.008675	-0.0055402	0.413102	0.577447		385.21	-0.0106567	0.704318	0.82049	0.851467	0.742617	0.884968
385.41	0.541321	-0.0063351	-0.0086555	-0.0055261	0.413539	0.577195		385.41	-0.0109267	0.704071	0.819659	0.850925	0.742842	0.884574
385.61	0.540753	-0.006336	-0.0086527	-0.005526	0.413181	0.57688		385.61	-0.0116064	0.703849	0.818875	0.849953	0.742296	0.884493
385.81	0.540161	-0.0063144	-0.008646	-0.0055228	0.412314	0.576664		385.81	-0.0118967	0.703588	0.818697	0.84957	0.741085	0.883793
386.01	0.540122	-0.0063049	-0.0086535	-0.0055316	0.412823	0.576706		386.01	-0.0125116	0.703867	0.81836	0.848594	0.741152	0.883915
386.21	0.539763	-0.0063036	-0.0086769	-0.0055016	0.412137	0.576556		386.21	-0.0128862	0.703488	0.81804	0.848141	0.74022	0.883572
386.41	0.539509	-0.0063427	-0.0086855	-0.0054993	0.412187	0.576692		386.41	-0.0135916	0.70286	0.817987	0.847649	0.739922	0.884015
386.61	0.539633	-0.0063412	-0.0087105	-0.0054899	0.411379	0.576104		386.61	-0.0137835	0.702408	0.818126	0.847487	0.739537	0.883502
386.81	0.539446	-0.0063535	-0.0087244	-0.005486	0.410721	0.576323		386.81	-0.0141879	0.701474	0.817901	0.847598	0.738938	0.883635
387.01	0.539054	-0.0063492	-0.0087324	-0.0054873	0.410107	0.575918		387.01	-0.0137539	0.70102	0.817614	0.847411	0.738631	0.883437
387.21	0.538583	-0.0063812	-0.0087796	-0.0055198	0.408974	0.575773		387.21	-0.0139038	0.701225	0.818177	0.846827	0.738179	0.883647
387.41	0.538512	-0.0064123	-0.0088092	-0.0055472	0.40853	0.575657		387.41	-0.0136205	0.701143	0.817809	0.84583	0.738222	0.88305
387.61	0.537761	-0.0064258	-0.0088316	-0.0055755	0.408038	0.574675		387.61	-0.0135304	0.700495	0.818308	0.845684	0.737977	0.882524
387.81	0.53764	-0.0064263	-0.0088499	-0.0055758	0.408	0.574259		387.81	-0.0129736	0.700607	0.81745	0.845433	0.737992	0.88222
388.01	0.537307	-0.0063892	-0.0088399	-0.0055763	0.407804	0.573404		388.01	-0.0127536	0.700093	0.817165	0.844933	0.737423	0.881325
388.21	0.537028	-0.0063508	-0.0088386	-0.0055854	0.40746	0.573471		388.21	-0.0127757	0.700096	0.816155	0.844546	0.737103	0.881152
388.41	0.536669	-0.0063741	-0.0088697	-0.0055914	0.407508	0.572837		388.41	-0.0127175	0.700008	0.815972	0.843664	0.736863	0.880702
388.61	0.536577	-0.006389	-0.0088884	-0.0056248	0.407969	0.572218		388.61	-0.0122711	0.700061	0.815136	0.843045	0.736787	0.879804
388.81	0.535559	-0.006403	-0.0088853	-0.0055926	0.408244	0.57172		388.81	-0.0124806	0.700521	0.814216	0.842922	0.736834	0.879586
389.01	0.535148	-0.0064094	-0.0088845	-0.0055679	0.407704	0.571373		389.01	-0.0123183	0.7006	0.813688	0.842867	0.736792	0.87952
389.21	0.535477	-0.0064124	-0.0088884	-0.0055797	0.408065	0.571292		389.21	-0.0109849	0.699801	0.813292	0.84227	0.736981	0.879219
389.41	0.53506	-0.0064068	-0.0088768	-0.0055754	0.407731	0.571295		389.41	-0.0112772	0.69915	0.81357	0.841287	0.736228	0.87882
389.61	0.535527	-0.0064108	-0.0088661	-0.0055575	0.407414	0.571571		389.61	-0.0110185	0.698379	0.813615	0.840559	0.735502	0.878644
389.81	0.535667	-0.0063833	-0.0088465	-0.0055432	0.407781	0.571326		389.81	-0.0109779	0.697795	0.814576	0.839955	0.735114	0.878166
390.01	0.535805	-0.00635	-0.0088343	-0.0055356	0.408148	0.571316		390.01	-0.0110941	0.697066	0.814842	0.83968	0.735133	0.878082
390.21	0.535699	-0.0063588	-0.0088236	-0.0054938	0.408031	0.571299		390.21	-0.0111267	0.696024	0.81466	0.840127	0.734281	0.877394
390.41	0.536281	-0.0063636	-0.0088082	-0.0054827	0.408226	0.571568		390.41	-0.0112115	0.695857	0.814511	0.840136	0.734406	0.877084
390.61	0.536557	-0.0063291	-0.0088093	-0.0054547	0.407697	0.571419		390.61	-0.0111631	0.695729	0.813822	0.840432	0.735015	0.876329
390.81	0.536307	-0.0063135	-0.0087925	-0.0054152	0.406701	0.571769		390.81	-0.0114612	0.69517	0.81372	0.840036	0.734321	0.876298
391.01	0.53557	-0.0062997	-0.0087807	-0.005416	0.405566	0.571561		391.01	-0.0116926	0.695224	0.813398	0.839801	0.733473	0.875828
391.21	0.535261	-0.0062981	-0.0087732	-0.0054052	0.404378	0.571303		391.21	-0.0121834	0.695082	0.813039	0.839688	0.73242	0.874689
391.41	0.534538	-0.0062791	-0.0087284	-0.0053713	0.403361	0.571209		391.41	-0.012386	0.694821	0.812503	0.839463	0.731327	0.874386
391.61	0.534076	-0.0062818	-0.0087354	-0.0053705	0.402013	0.570743		391.61	-0.0126801	0.694704	0.81159	0.839413	0.730756	0.873978
391.81	0.534113	-0.0062465	-0.0087132	-0.0053344	0.401455	0.570412		391.81	-0.0127661	0.69418	0.811242	0.839286	0.729593	0.873456
392.01	0.533461	-0.0062394	-0.0087007	-0.0053538	0.400063	0.569652		392.01	-0.0131727	0.69394	0.811376	0.838577	0.728943	0.873291
392.21	0.533073	-0.0062422	-0.0086901	-0.0053442	0.399409	0.569982		392.21	-0.0130384	0.693429	0.810149	0.838071	0.72887	0.874338
392.41	0.532833	-0.0062517	-0.0087314	-0.0053467	0.398376	0.568706		392.41	-0.0129443	0.693536	0.810248	0.837458	0.728131	0.873808
392.61	0.532813	-0.0062533	-0.0087203	-0.0053592	0.398035	0.568328		392.61	-0.0126684	0.693055	0.809935	0.837398	0.727566	0.873635
392.81	0.532637	-0.0062952	-0.0087197	-0.0053665	0.39792	0.567895		392.81	-0.0125578	0.692908	0.809943	0.836636	0.727741	0.874176
393.01	0.532416	-0.0063112	-0.0087235	-0.0053949	0.397752	0.567689		393.01	-0.0122915	0.691747	0.810059	0.835762	0.727191	0.874436
393.21	0.533002	-0.006323	-0.0087305	-0.0054042	0.397085	0.567648		393.21	-0.0115282	0.690852	0.810332	0.835747	0.726769	0.874264
393.41	0.532505	-0.0063402	-0.0087457	-0.0054104	0.396935	0.567417		393.41	-0.011184	0.689776	0.810502	0.834855	0.726667	0.873611
393.61	0.532346	-0.0063479	-0.0087153	-0.0054254	0.397337	0.567284		393.61	-0.011269	0.689341	0.809935	0.834443	0.726616	0.873196
393.81	0.531284	-0.0063547	-0.0087122	-0.0054324	0.397669	0.567219		393.81	-0.011392	0.689184	0.810442	0.834267	0.726754	0.872714
394.01	0.53124	-0.0063575	-0.008743	-0.0054449	0.39808	0.567446		394.01	-0.0112347	0.68932	0.810054	0.833818	0.727172	0.872615
394.21	0.531374	-0.0063659	-0.008725	-0.0054263	0.398807	0.567056		394.21	-0.0107224	0.689375	0.809306	0.83371	0.727635	0.872212
394.41	0.531759	-0.0063802	-0.0087468	-0.0054466	0.399254	0.56663		394.41	-0.010701	0.689382	0.809096	0.83342	0.72805	0.872093
394.61	0.531225	-0.0063582	-0.0087292	-0.0054411	0.399166	0.566082		394.61	-0.0108035	0.68908	0.808359	0.833894	0.727953	0.871458
394.81	0.529874	-0.0063314	-0.0087108	-0.0054578	0.399055	0.566132		394.81	-0.0110358	0.688682	0.808367	0.83352	0.727177	0.871284
395.01	0.52927	-0.0063355	-0.0087	-0.0054649	0.398704	0.565296		395.01	-0.0112275	0.688755	0.808451	0.833407	0.727095	0.870741
395.21	0.528707	-0.0063206	-0.0086877	-0.0054402	0.398457	0.564753		395.21	-0.0114504	0.688237	0.808199	0.833273	0.72654	0.869944
395.41	0.528307	-0.0063306	-0.0086994	-0.0054357	0.398132	0.564552		395.41	-0.0115251	0.688196	0.807469	0.832691	0.726493	0.870474
395.61	0.528189	-0.0063202	-0.008709	-0.0054275	0.397972	0.564012		395.61	-0.0113117	0.68762	0.807018	0.83203	0.726446	0.870048
395.81	0.527803	-0.0063033	-0.0086939	-0.0054094	0.398054	0.56365		395.81	-0.0115026	0.686969	0.807515	0.831179	0.72626	0.870146
396.01	0.527189	-0.0062794	-0.0086714	-0.0053894	0.397149	0.563175		396.01	-0.0119216	0.686521	0.806652	0.830767	0.726123	0.870374
396.21	0.527028	-0.0062522	-0.0086585	-0.0053497	0.396724	0.56308		396.21	-0.0122035	0.686355	0.80537	0.830707	0.725561	0.870726
396.41	0.527435	-0.0062402	-0.0086499	-0.0053114	0.3969	0.562143		396.41	-0.0123502	0.686154	0.804952	0.830311	0.72529	0.869561
396.61	0.528114	-0.00622	-0.0086153	-0.0052847	0.397314	0.562219		396.61	-0.0119828	0.685051	0.804553	0.829798	0.725243	0.869707
396.81	0.528553	-0.0062275	-0.0086159	-0.0052824	0.397	0.562067		396.81	-0.0119916	0.684644	0.803686	0.82922	0.725247	0.869747
397.01	0.528454	-0.0061836	-0.0085946	-0.0052504	0.396126	0.56281		397.01	-0.0117712	0.684575	0.803347	0.829289	0.724507	0.869739
397.21	0.528246	-0.0061663	-0.0085843	-0.0051963	0.395169	0.56284		397.21	-0.01182	0.684875	0.80346	0.829733	0.724495	0.869004
397.41	0.527636	-0.0061479	-0.008597	-0.0051781	0.39549	0.56265		397.41	-0.0117952	0.684639	0.803082	0.829076	0.724763	0.867928
397.61	0.527733	-0.0061281	-0.008586	-0.0051718	0.394898	0.562375		397.61	-0.0120015	0.684487	0.802482	0.828896	0.723896	0.867252
397.81	0.527431	-0.0061438	-0.0086388	-0.0051626	0.394983	0.562573		397.81	-0.0117316	0.68444	0.803152	0.827897	0.723862	0.866343
398.01	0.527914	-0.0061515	-0.008683	-0.0051841	0.395101	0.561986		398.01	-0.0117762	0.684194	0.802562	0.827264	0.723189	0.865964
398.21	0.527534	-0.0061503	-0.0086672	-0.0051773	0.394664	0.561283		398.21	-0.0118623	0.683487	0.802835	0.827361	0.722716	0.865211
398.41	0.527413	-0.006173	-0.0087031	-0.0052365	0.394188	0.561081		398.41	-0.011751	0.683235	0.802522	0.826832	0.722565	0.864577
398.61	0.526353	-0.0061602	-0.0087095	-0.0052716	0.3938	0.561176		398.61	-0.0116386	0.68277	0.801892	0.826929	0.722496	0.864129
398.81	0.526351	-0.0061927	-0.0087424	-0.005317	0.393366	0.561331		398.81	-0.0112466	0.682248	0.80217	0.826234	0.722238	0.864216
399.01	0.526753	-0.0062281	-0.0087696	-0.0053264	0.392697	0.560067		399.01	-0.0112796	0.681204	0.802664	0.825802	0.721455	0.86395
399.21	0.526453	-0.0062422	-0.008819	-0.0053498	0.392377	0.559587		399.21	-0.0112659	0.680876	0.802677	0.825231	0.720669	0.863589
399.41	0.526065	-0.0062524	-0.0088349	-0.0053753	0.392416	0.559422		399.41	-0.0113979	0.680975	0.802313	0.824037	0.720669	0.864035
[truncated: 1,002 more rows]

## Sheet: Fig. 3d
4F11
Time	HMPV F (WT)	HMPV F (S466K)	HMPV F (K179E+S466K)
0	0.0533269	0.424036	0.0005615
0.2	0.0807858	0.514483	0.0005551
0.4	0.116963	0.616241	0.0005541
0.6	0.161471	0.726812	0.0005551
0.8	0.214573	0.843751	0.0005558
1	0.275269	0.964087	0.000575
1.2	0.342819	1.08416	0.0005974
1.4	0.416078	1.20064	0.0006083
1.6	0.492642	1.30984	0.000649
1.8	0.571711	1.40736	0.0006825
2	0.650303	1.48938	0.0007228
2.2	0.726474	1.55157	0.0007602
2.4	0.799125	1.6057	0.0007991
2.6	0.867753	1.65427	0.0008368
2.8	0.931709	1.69827	0.0008807
3	0.990712	1.7392	0.0009097
3.2	1.04474	1.77699	0.0009525
3.4	1.09475	1.81253	0.0009971
3.6	1.14041	1.84499	0.0010506
3.8	1.18181	1.87579	0.0011047
4	1.22101	1.90452	0.001143
4.2	1.25675	1.9316	0.0011944
4.4	1.29027	1.95741	0.0012331
4.6	1.32125	1.98126	0.0012754
4.8	1.3503	2.00385	0.0013329
5	1.37735	2.02515	0.0013916
5.2	1.40326	2.04519	0.0014382
5.4	1.4278	2.0645	0.0014809
5.6	1.45071	2.08314	0.0015369
5.8	1.4732	2.10051	0.001573
6	1.49507	2.11846	0.0015731
6.2	1.51545	2.13448	0.0016099
6.4	1.53475	2.1496	0.0016557
6.6	1.5534	2.16422	0.0016839
6.8	1.57094	2.17782	0.001724
7	1.58808	2.19146	0.0017619
7.2	1.60535	2.20464	0.0017797
7.4	1.62209	2.21784	0.001787
7.6	1.63741	2.22987	0.0018134
7.8	1.65193	2.24143	0.0018325
8	1.66675	2.2529	0.0018295
8.2	1.67991	2.26344	0.0018733
8.4	1.69354	2.27429	0.0018724
8.6	1.70579	2.28376	0.0019073
8.8	1.71804	2.29327	0.0019397
9	1.72964	2.30244	0.0019751
9.2	1.74158	2.31151	0.0020002
9.4	1.75278	2.32042	0.0020262
9.6	1.76352	2.32877	0.0020551
9.8	1.77413	2.3367	0.0020818
10	1.78496	2.34553	0.0020729
10.2	1.79455	2.35288	0.0021079
10.4	1.8033	2.36044	0.002148
10.6	1.81216	2.36838	0.0021674
10.8	1.82082	2.3752	0.0022027
11	1.82952	2.38208	0.0022297
11.2	1.8386	2.38926	0.0022207
11.4	1.84705	2.39666	0.0022266
11.6	1.85535	2.40359	0.0022347
11.8	1.86327	2.40969	0.0022541
12	1.87142	2.41643	0.0022578
12.2	1.87917	2.42287	0.0022879
12.4	1.8869	2.42959	0.0022839
12.6	1.8942	2.43544	0.0023102
12.8	1.9018	2.44132	0.0023252
13	1.90925	2.44722	0.0023419
13.2	1.91687	2.4531	0.0023487
13.4	1.92424	2.45873	0.002352
13.6	1.93074	2.46364	0.0023775
13.8	1.9376	2.46909	0.0023841
14	1.94466	2.47507	0.0023794
14.2	1.95054	2.47963	0.0024094
14.4	1.95612	2.4841	0.0024451
14.6	1.9623	2.48843	0.0024579
14.8	1.9681	2.49263	0.0024701
15	1.97366	2.49682	0.0024961
15.2	1.97983	2.50109	0.0025023
15.4	1.9853	2.50514	0.0025129
15.6	1.99106	2.5092	0.0025258
15.8	1.99632	2.51277	0.0025558
16	2.00213	2.51699	0.0025593
16.2	2.00753	2.52127	0.0025688
16.4	2.0125	2.52508	0.0025779
16.6	2.01742	2.52929	0.0026012
16.8	2.0225	2.53327	0.0026144
17	2.0277	2.53749	0.00263
17.2	2.03259	2.54161	0.0026447
17.4	2.03778	2.5456	0.0026438
17.6	2.04196	2.54886	0.0026756
17.8	2.04677	2.55251	0.0026898
18	2.05161	2.55606	0.0026995
18.2	2.05614	2.55931	0.0027124
18.4	2.06121	2.56365	0.00269
18.6	2.06578	2.56748	0.0026834
18.8	2.07025	2.57129	0.0026894
19	2.07419	2.574	0.0027166
19.2	2.07847	2.57727	0.0027124
19.4	2.08277	2.57989	0.0027232
19.6	2.08711	2.58314	0.0027319
19.8	2.09173	2.58673	0.0027294
20	2.09622	2.5899	0.002737
20.2	2.10028	2.59278	0.0027401
20.4	2.10453	2.59611	0.0027403
20.6	2.10873	2.59911	0.0027623
20.8	2.11323	2.60191	0.0027664
21	2.11713	2.60484	0.0027803
21.2	2.12122	2.60787	0.0027679
21.4	2.12558	2.61151	0.0027488
21.6	2.12954	2.61441	0.0027427
21.8	2.13354	2.61775	0.0027358
22	2.13726	2.62112	0.0027282
22.2	2.14123	2.62472	0.0027163
22.4	2.14517	2.62835	0.002681
22.6	2.14845	2.63094	0.0026951
22.8	2.15179	2.63386	0.0026999
23	2.15476	2.63629	0.0027107
23.2	2.15749	2.63885	0.0027263
23.4	2.16065	2.64118	0.0027385
23.6	2.16397	2.64418	0.0027277
23.8	2.1674	2.64716	0.0027254
24	2.17052	2.64873	0.0027416
24.2	2.17412	2.65053	0.0027565
24.4	2.17777	2.65307	0.0027666
24.6	2.18129	2.65496	0.0027797
24.8	2.18427	2.65736	0.0027807
25	2.1872	2.65966	0.0027886
25.2	2.19049	2.66175	0.0027907
25.4	2.1932	2.66415	0.0028155
25.6	2.19586	2.66575	0.002835
25.8	2.19861	2.66736	0.0028689
26	2.20162	2.66918	0.0028916
26.2	2.20503	2.67142	0.0028882
26.4	2.2083	2.67337	0.0028769
26.6	2.21062	2.67474	0.0029134
26.8	2.21305	2.67685	0.0029207
27	2.21586	2.67879	0.0029217
27.2	2.21881	2.68111	0.0029162
27.4	2.2222	2.68373	0.0028913
27.6	2.22555	2.68602	0.0028761
27.8	2.22778	2.68827	0.0028866
28	2.23082	2.69053	0.0028816
28.2	2.23406	2.69338	0.0028708
28.4	2.23679	2.69648	0.002857
28.6	2.23926	2.69904	0.0028438
28.8	2.2417	2.70162	0.0028318
29	2.24426	2.70385	0.0028461
29.2	2.24654	2.7061	0.0028531
29.4	2.24888	2.70834	0.0028603
29.6	2.25189	2.71037	0.0028515
29.8	2.2549	2.71223	0.0028578
30	2.25813	2.71472	0.0028365
30.2	2.26041	2.71654	0.002834
30.4	2.26334	2.7177	0.0028437
30.6	2.26589	2.71904	0.0028512
30.8	2.2685	2.72071	0.0028499
31	2.27121	2.72231	0.0028573
31.2	2.27348	2.72331	0.0028756
31.4	2.27564	2.72457	0.0028836
31.6	2.27744	2.72575	0.0029109
31.8	2.27953	2.72751	0.0029117
32	2.28249	2.72927	0.0028929
32.2	2.28445	2.73037	0.0029012
32.4	2.28634	2.73218	0.0029101
32.6	2.28905	2.73362	0.0029085
32.8	2.29151	2.73535	0.0029053
33	2.29364	2.73725	0.0029029
33.2	2.29632	2.74018	0.0028625
33.4	2.29869	2.74205	0.0028478
33.6	2.30104	2.74406	0.0028342
33.8	2.30286	2.74579	0.0028286
34	2.30532	2.74787	0.0028171
34.2	2.30712	2.74976	0.002819
34.4	2.30959	2.75129	0.0028134
34.6	2.31125	2.75286	0.0028154
34.8	2.31253	2.75405	0.0028377
35	2.31415	2.75578	0.0028548
35.2	2.31633	2.75735	0.0028531
35.4	2.31904	2.75936	0.0028438
35.6	2.32122	2.76051	0.0028519
35.8	2.32348	2.76212	0.0028455
36	2.32534	2.76266	0.0028624
36.2	2.32669	2.76367	0.002893
36.4	2.32885	2.76516	0.0029006
36.6	2.33154	2.76668	0.0028941
36.8	2.33352	2.7681	0.0028975
37	2.33552	2.76997	0.0028782
37.2	2.33839	2.77206	0.0028545
37.4	2.34058	2.77314	0.00285
37.6	2.34295	2.77456	0.0028516
37.8	2.34504	2.77526	0.0028657
38	2.34764	2.77635	0.002866
38.2	2.34975	2.77776	0.002846
38.4	2.35171	2.7786	0.0028448
38.6	2.35384	2.78025	0.0028377
38.8	2.35632	2.78226	0.0028224
39	2.35889	2.78424	0.0028067
39.2	2.36136	2.78649	0.002788
39.4	2.36377	2.78814	0.0027857
39.6	2.3654	2.7892	0.0027979
39.8	2.36672	2.79027	0.002814
40	2.368	2.79103	0.0028306
40.2	2.36928	2.79264	0.0028383
40.4	2.37091	2.79414	0.0028322
40.6	2.37288	2.79552	0.0028205
40.8	2.3746	2.79722	0.0028126
41	2.37596	2.79883	0.0027963
41.2	2.37822	2.80026	0.0027796
41.4	2.37955	2.80129	0.0027835
41.6	2.3806	2.80223	0.0028025
41.8	2.38167	2.803	0.0028161
42	2.38321	2.80414	0.0028104
42.2	2.38503	2.80522	0.0027991
42.4	2.38658	2.80646	0.0028035
42.6	2.38826	2.80788	0.0028013
42.8	2.39001	2.80922	0.0027982
43	2.39203	2.8108	0.0027957
43.2	2.39391	2.8125	0.0027996
43.4	2.39561	2.81375	0.00282
43.6	2.39707	2.81456	0.0028269
43.8	2.39831	2.81534	0.0028429
44	2.3996	2.81633	0.0028466
44.2	2.40092	2.81738	0.0028488
44.4	2.40248	2.81813	0.002853
44.6	2.40451	2.81896	0.0028401
44.8	2.40602	2.82017	0.0028348
45	2.4071	2.82099	0.0028399
45.2	2.40886	2.82194	0.0028348
45.4	2.40991	2.82284	0.0028452
45.6	2.41113	2.82446	0.0028357
45.8	2.41282	2.82535	0.0028389
46	2.41534	2.82666	0.0028072
46.2	2.41694	2.82731	0.0028128
46.4	2.41875	2.82876	0.0028027
46.6	2.42049	2.8303	0.0027894
46.8	2.42233	2.83139	0.0027883
47	2.42397	2.83265	0.0027951
47.2	2.4259	2.83406	0.0027915
47.4	2.42759	2.83538	0.0027824
47.6	2.42906	2.83584	0.0027836
47.8	2.43019	2.83696	0.0027888
48	2.4318	2.83777	0.002788
48.2	2.43305	2.83881	0.0028031
48.4	2.43457	2.83969	0.0028081
48.6	2.43643	2.84047	0.0028081
48.8	2.43779	2.84119	0.0028127
49	2.43869	2.84233	0.002821
49.2	2.44006	2.84325	0.0028165
49.4	2.44122	2.84466	0.0028194
49.6	2.44256	2.84608	0.0028105
49.8	2.44434	2.84682	0.0028137
50	2.44595	2.84801	0.0027915
50.2	2.44647	2.84836	0.0028199
50.4	2.44824	2.84948	0.0028049
50.6	2.44943	2.85063	0.0027971
50.8	2.45092	2.85109	0.0027997
51	2.45217	2.85226	0.0027993
51.2	2.45375	2.85352	0.002793
51.4	2.45475	2.85438	0.0027834
51.6	2.45593	2.8557	0.0027761
51.8	2.45705	2.85717	0.0027659
52	2.45915	2.85853	0.0027509
52.2	2.46108	2.86006	0.0027317
52.4	2.4627	2.8607	0.0027316
52.6	2.46485	2.86166	0.0027237
52.8	2.46609	2.86269	0.0027067
53	2.46726	2.86403	0.0027044
53.2	2.46902	2.86502	0.0026992
53.4	2.47015	2.86568	0.0027103
53.6	2.47176	2.86652	0.0027038
53.8	2.4735	2.8671	0.0027016
54	2.47468	2.86806	0.0027006
54.2	2.47574	2.86846	0.0027125
54.4	2.47756	2.86918	0.002704
54.6	2.47896	2.86985	0.002712
54.8	2.47994	2.87014	0.0027252
55	2.48066	2.87069	0.0027319
55.2	2.48193	2.87192	0.002711
55.4	2.48311	2.87347	0.0026902
55.6	2.48449	2.87443	0.0026743
55.8	2.48551	2.87527	0.0026735
56	2.48651	2.87552	0.0026909
56.2	2.48735	2.87607	0.0026921
56.4	2.48776	2.87615	0.0027288
56.6	2.48928	2.87786	0.0027077
56.8	2.49029	2.87896	0.0027006
57	2.49168	2.87967	0.0027157
57.2	2.49344	2.88033	0.0027067
57.4	2.49427	2.88086	0.002722
57.6	2.49554	2.88172	0.0027338
57.8	2.49637	2.88196	0.0027507
58	2.49694	2.88263	0.0027619
58.2	2.49758	2.88278	0.0027725
58.4	2.49826	2.88321	0.0027771
58.6	2.49959	2.88439	0.0027571
58.8	2.50013	2.8851	0.0027461
59	2.50157	2.88615	0.0027254
59.2	2.50328	2.88742	0.0026984
59.4	2.50407	2.88816	0.0026967
59.6	2.50495	2.88885	0.0026845
59.8	2.506	2.89011	0.0026819
60	2.50728	2.89076	0.0026733
60.2	2.5087	2.89219	0.0026458
60.4	2.51036	2.89339	0.0026442
60.6	2.51232	2.89526	0.0026058
60.8	2.51414	2.89645	0.0025906
61	2.51602	2.89719	0.0025842
61.2	2.51771	2.89858	0.0025636
61.4	2.51833	2.89903	0.0025872
61.6	2.51965	2.89954	0.002594
61.8	2.52076	2.9004	0.0025958
62	2.52167	2.90154	0.0025837
62.2	2.52274	2.90268	0.0025722
62.4	2.52423	2.90369	0.0025638
62.6	2.52547	2.90459	0.0025517
62.8	2.52621	2.90418	0.0025749
63	2.52746	2.90465	0.0025809
63.2	2.52816	2.90492	0.0025885
63.4	2.52841	2.90526	0.0025986
63.6	2.52906	2.90601	0.0026054
63.8	2.53018	2.90648	0.0026145
64	2.5314	2.90758	0.0025901
64.2	2.53185	2.90834	0.0025876
64.4	2.53244	2.90938	0.0025937
64.6	2.53323	2.91062	0.0025745
64.8	2.53406	2.91172	0.0025694
65	2.53554	2.91259	0.0025644
65.2	2.53689	2.91368	0.0025536
65.4	2.53811	2.91427	0.0025597
65.6	2.53969	2.91527	0.0025464
65.8	2.54033	2.91626	0.0025453
66	2.5417	2.91705	0.002528
66.2	2.54276	2.91789	0.0025207
66.4	2.54378	2.91816	0.0025176
66.6	2.54417	2.91771	0.0025423
66.8	2.54527	2.91809	0.0025393
67	2.54559	2.9186	0.0025495
67.2	2.54578	2.9185	0.002567
67.4	2.54659	2.91906	0.0025722
67.6	2.5473	2.91948	0.0025758
67.8	2.54842	2.92023	0.0025723
68	2.54952	2.92147	0.0025328
68.2	2.55031	2.92146	0.0025405
68.4	2.55138	2.92239	0.002534
68.6	2.55234	2.92266	0.0025365
68.8	2.5537	2.92345	0.0025302
69	2.55533	2.92394	0.002529
69.2	2.55634	2.92479	0.0025214
69.4	2.55726	2.92515	0.0025152
69.6	2.55833	2.92605	0.0024879
69.8	2.55885	2.92709	0.002487
70	2.55996	2.92813	0.002475
70.2	2.56044	2.92861	0.0024751
70.4	2.56095	2.92909	0.0024863
70.6	2.56163	2.92947	0.0025041
70.8	2.5621	2.93006	0.0025041
71	2.56238	2.93031	0.002519
71.2	2.56322	2.93057	0.0025267
71.4	2.56419	2.93169	0.0025241
71.6	2.56514	2.93208	0.0025249
71.8	2.56619	2.93313	0.0025343
72	2.56736	2.93423	0.0025165
72.2	2.5686	2.93546	0.002515
72.4	2.56978	2.93682	0.0024985
72.6	2.57056	2.93757	0.0025034
72.8	2.57242	2.9394	0.0024693
73	2.57316	2.93941	0.0024757
73.2	2.57461	2.94015	0.0024505
73.4	2.5762	2.94059	0.0024323
73.6	2.57752	2.94184	0.0024045
73.8	2.57813	2.94253	0.0024092
74	2.57924	2.94319	0.0024047
74.2	2.58025	2.94417	0.002382
74.4	2.58089	2.9443	0.0023974
74.6	2.58165	2.94487	0.0023908
74.8	2.58211	2.9451	0.0023998
75	2.58265	2.94586	0.0023981
75.2	2.58334	2.94624	0.0023994
75.4	2.58401	2.94724	0.0024035
75.6	2.58518	2.94849	0.0023852
75.8	2.58554	2.94937	0.0023927
76	2.58607	2.95012	0.0023886
76.2	2.58654	2.95095	0.0023845
76.4	2.58722	2.95128	0.0023882
76.6	2.58795	2.95173	0.0023905
76.8	2.58913	2.95206	0.0024009
77	2.58974	2.95131	0.0024209
77.2	2.59067	2.95084	0.0024394
77.4	2.59171	2.95099	0.0024441
77.6	2.59262	2.9509	0.0024435
77.8	2.5934	2.95137	0.0024529
78	2.59465	2.95204	0.0024499
78.2	2.59553	2.95287	0.0024395
78.4	2.59651	2.95296	0.0024532
78.6	2.59747	2.95403	0.0024534
78.8	2.59856	2.95481	0.0024511
79	2.59985	2.95605	0.0024222
79.2	2.60133	2.95676	0.0024038
79.4	2.60293	2.958	0.0023792
79.6	2.60415	2.95931	0.0023391
79.8	2.6044	2.95957	0.0023498
80	2.60524	2.96063	0.0023356
80.2	2.60617	2.96171	0.0023201
80.4	2.60714	2.96289	0.0023021
80.6	2.60755	2.96355	0.0023015
80.8	2.60799	2.96383	0.0023082
81	2.60818	2.96415	0.0023072
81.2	2.60788	2.96391	0.0023237
81.4	2.60838	2.9648	0.0023252
81.6	2.60925	2.96491	0.0023263
81.8	2.60947	2.96564	0.0023382
82	2.60989	2.96578	0.0023484
82.2	2.61013	2.96612	0.0023607
82.4	2.61049	2.96581	0.0023864
82.6	2.61128	2.96549	0.0023987
82.8	2.61271	2.96626	0.0023776
83	2.61359	2.96605	0.002378
83.2	2.6145	2.96634	0.0023717
83.4	2.61593	2.967	0.0023419
83.6	2.61654	2.96743	0.0023343
83.8	2.61779	2.9681	0.0023245
84	2.61918	2.9693	0.0022919
84.2	2.62053	2.97035	0.0022722
84.4	2.62117	2.971	0.0022562
84.6	2.62142	2.9715	0.0022597
84.8	2.62258	2.97207	0.002239
85	2.62269	2.97243	0.0022599
85.2	2.62306	2.97292	0.0022681
85.4	2.62377	2.97397	0.0022722
85.6	2.62469	2.97452	0.0022676
85.8	2.62427	2.97493	0.0022907
86	2.62453	2.97517	0.0022955
86.2	2.6252	2.97547	0.0022999
86.4	2.62568	2.97529	0.0023156
86.6	2.62696	2.97573	0.0022957
86.8	2.62778	2.97653	0.0022913
87	2.62799	2.97683	0.0022873
87.2	2.62912	2.97823	0.0022605
87.4	2.63026	2.97891	0.0022459
87.6	2.63047	2.97916	0.0022592
87.8	2.63123	2.97945	0.0022672
88	2.63226	2.97959	0.0022634
88.2	2.6322	2.97919	0.0022843
88.4	2.63199	2.97881	0.0023171
88.6	2.63222	2.97911	0.0023245
88.8	2.633	2.97857	0.0023441
89	2.63256	2.97806	0.0023836
89.2	2.63313	2.97865	0.0023726
89.4	2.63375	2.97896	0.0023768
89.6	2.63468	2.97962	0.0023724
89.8	2.63543	2.98032	0.0023512
90	2.63687	2.9811	0.0023168
90.2	2.63823	2.98257	0.0022864
90.4	2.63892	2.98334	0.0022737
90.6	2.6403	2.98479	0.0022384
90.8	2.64132	2.9862	0.0022139
91	2.6418	2.98704	0.0022033
91.2	2.64253	2.9879	0.0022069
91.4	2.64285	2.98808	0.0022115
91.6	2.6432	2.98783	0.0022253
91.8	2.64394	2.9883	0.0022271
92	2.64502	2.98914	0.0022195
92.2	2.64451	2.98911	0.0022489
92.4	2.64508	2.98957	0.0022645
92.6	2.64594	2.99009	0.002255
92.8	2.64696	2.99055	0.0022522
93	2.64724	2.99143	0.0022441
93.2	2.64865	2.99248	0.0022246
93.4	2.64977	2.993	0.0022144
93.6	2.65094	2.99429	0.0021878
93.8	2.65147	2.99488	0.0021775
94	2.65251	2.99584	0.00216
94.2	2.65352	2.99704	0.0021424
94.4	2.65413	2.99784	0.0021324
94.6	2.65473	2.99806	0.0021258
94.8	2.65553	2.99805	0.0021236
95	2.6558	2.99796	0.0021299
95.2	2.65673	2.99811	0.0021245
95.4	2.65771	2.99815	0.00212
95.6	2.65882	2.9986	0.0021039
95.8	2.6595	2.99907	0.0021137
96	2.66048	3.00001	0.0021086
96.2	2.66084	3.00037	0.0021071
96.4	2.66194	3.00135	0.0020769
96.6	2.66277	3.00221	0.0020653
96.8	2.66343	3.00369	0.0020525
97	2.66425	3.00457	0.0020444
97.2	2.66515	3.00512	0.0020307
97.4	2.66536	3.00515	0.002042
97.6	2.66591	3.00545	0.0020399
97.8	2.6663	3.00577	0.0020413
98	2.66726	3.00629	0.0020235
98.2	2.66755	3.00633	0.0020189
98.4	2.66776	3.00624	0.0020262
98.6	2.66827	3.00541	0.0020383
98.8	2.66916	3.00566	0.0020391
99	2.66945	3.00622	0.0020496
99.2	2.67009	3.00604	0.0020624
99.4	2.67062	3.00672	0.0020703
99.6	2.67119	3.0072	0.0020591
99.8	2.67129	3.00728	0.0020813
100	2.67209	3.00847	0.0020691
100.2	2.67304	3.00942	0.0020651
100.4	2.6735	3.00996	0.0020655
100.6	2.67374	3.01054	0.0020816
100.8	2.67468	3.01185	0.0020787
101	2.675	3.01192	0.0020934
101.2	2.67508	3.01224	0.0020983
101.4	2.67551	3.01217	0.0021082
101.6	2.67649	3.01235	0.0020935
101.8	2.6767	3.01248	0.0020864
102	2.67722	3.0129	0.0020706
102.2	2.67737	3.0129	0.0020712
102.4	2.67815	3.01336	0.0020583
102.6	2.67879	3.0137	0.0020497
102.8	2.67901	3.01386	0.0020504
103	2.67941	3.01416	0.0020457
103.2	2.6801	3.01431	0.0020371
103.4	2.68061	3.0149	0.0020188
103.6	2.68165	3.01534	0.0019825
103.8	2.68184	3.01544	0.0019908
104	2.68328	3.01599	0.0019697
104.2	2.68375	3.01649	0.0019706
104.4	2.68328	3.01625	0.0019876
104.6	2.68344	3.01619	0.0019962
104.8	2.6836	3.01678	0.0020145
105	2.68371	3.01698	0.0020255
105.2	2.68379	3.01682	0.0020287
105.4	2.68445	3.01711	0.0020344
105.6	2.68515	3.01743	0.0020402
105.8	2.68505	3.01803	0.0020393
106	2.68607	3.01878	0.0020319
106.2	2.68679	3.01929	0.002026
106.4	2.68789	3.02043	0.0020072
106.6	2.6886	3.02063	0.002017
106.8	2.68933	3.02108	0.002004
107	2.69034	3.0221	0.0019934
107.2	2.69116	3.02244	0.0019854
107.4	2.6921	3.02296	0.0019707
107.6	2.69365	3.02436	0.0019328
107.8	2.69428	3.02472	0.0019327
108	2.69533	3.02546	0.0019172
108.2	2.69544	3.02626	0.0019113
108.4	2.69548	3.02615	0.0019171
108.6	2.69603	3.02653	0.0019124
108.8	2.69663	3.02751	0.0019014
109	2.69759	3.02783	0.0018831
109.2	2.69815	3.02789	0.0018864
109.4	2.69909	3.02844	0.0018943
109.6	2.69968	3.0288	0.0018914
109.8	2.70027	3.02929	0.0018849
110	2.70063	3.02825	0.0019049
110.2	2.7013	3.02891	0.0018954
110.4	2.70187	3.02921	0.0018945
110.6	2.70162	3.0287	0.0019206
110.8	2.70207	3.02897	0.0019115
111	2.70229	3.02884	0.0019352
111.2	2.70253	3.02862	0.0019431
111.4	2.70231	3.02879	0.0019644
111.6	2.70252	3.02885	0.0019806
111.8	2.70214	3.02878	0.0020031
112	2.70202	3.02919	0.0020103
112.2	2.70217	3.02932	0.002012
112.4	2.7023	3.02889	0.0020329
112.6	2.7032	3.02954	0.0020155
112.8	2.70418	3.03022	0.0019988
113	2.70548	3.03104	0.001974
113.2	2.70668	3.03174	0.0019585
113.4	2.7073	3.03193	0.0019568
113.6	2.7083	3.0331	0.0019093
113.8	2.70905	3.03329	0.001891
114	2.71016	3.03337	0.0018579
114.2	2.71122	3.03441	0.0018207
114.4	2.7121	3.03519	0.0017972
114.6	2.712	3.03513	0.0017972
114.8	2.71268	3.03587	0.0017817
115	2.71305	3.0356	0.0017992
115.2	2.71272	3.0355	0.001814
115.4	2.71226	3.03515	0.0018388
115.6	2.71255	3.035	0.0018547
115.8	2.7124	3.03489	0.001873
116	2.71265	3.03485	0.0018917
116.2	2.71344	3.03474	0.0019058
116.4	2.71417	3.03492	0.0019088
116.6	2.71503	3.0357	0.0019075
116.8	2.71553	3.03602	0.0019316
117	2.71635	3.03686	0.0019273
117.2	2.71727	3.03815	0.0019086
117.4	2.718	3.03958	0.0018821
117.6	2.7193	3.04137	0.0018383
117.8	2.71965	3.0423	0.001822
118	2.72054	3.04341	0.0017891
118.2	2.72075	3.0443	0.001787
118.4	2.72106	3.04484	0.00178
118.6	2.72068	3.0453	0.0017869
118.8	2.7207	3.04545	0.0017987
119	2.72062	3.04549	0.0017975
119.2	2.72029	3.04571	0.0017928
119.4	2.72057	3.04595	0.0017877
119.6	2.72112	3.04563	0.0017862
119.8	2.7215	3.04511	0.0017991
120	2.72207	3.04512	0.0017988
120.2	2.72323	3.04527	0.0017875
120.4	2.72438	3.04542	0.0017799
120.6	2.72508	3.04556	0.001786
120.8	2.72587	3.04618	0.0017668
121	2.72674	3.04652	0.0017533
121.2	2.72777	3.04761	0.0017248
121.4	2.72901	3.04866	0.0016958
121.6	2.73008	3.04952	0.0016766
121.8	2.73015	3.04968	0.0016775
122	2.73077	3.0498	0.0016809
122.2	2.73103	3.05003	0.0016948
122.4	2.7309	3.0497	0.001704
122.6	2.73099	3.05017	0.0017144
122.8	2.73089	3.04954	0.0017351
123	2.73068	3.04958	0.0017435
123.2	2.7311	3.04977	0.0017473
123.4	2.73189	3.05075	0.001733
123.6	2.7324	3.05042	0.0017341
123.8	2.73247	3.05057	0.0017491
124	2.73322	3.05092	0.0017352
124.2	2.73418	3.05181	0.0017185
124.4	2.73469	3.05219	0.0017078
124.6	2.73496	3.05278	0.0016847
124.8	2.73538	3.05326	0.0016717
125	2.73592	3.05351	0.0016814
125.2	2.73678	3.05446	0.0016611
125.4	2.73749	3.05514	0.0016606
125.6	2.73776	3.05559	0.001655
125.8	2.73791	3.05558	0.0016601
126	2.73857	3.05593	0.001659
126.2	2.73919	3.05647	0.0016509
126.4	2.74018	3.05672	0.0016403
126.6	2.74071	3.05686	0.0016494
126.8	2.74105	3.05689	0.0016483
127	2.74158	3.05742	0.0016419
127.2	2.7426	3.0583	0.0016201
127.4	2.74297	3.05905	0.0016133
127.6	2.7433	3.05871	0.0016262
127.8	2.74295	3.05874	0.0016457
128	2.74346	3.05907	0.0016197
128.2	2.7435	3.05946	0.0016123
128.4	2.74367	3.06	0.0016006
128.6	2.74406	3.05965	0.0015961
128.8	2.74427	3.0593	0.0016149
129	2.74464	3.05935	0.0016205
129.2	2.74474	3.05928	0.0016296
129.4	2.74484	3.05935	0.0016465
129.6	2.74502	3.05977	0.0016502
129.8	2.74537	3.06004	0.0016578
130	2.74655	3.0606	0.0016399
130.2	2.74744	3.06113	0.0016369
130.4	2.74797	3.06093	0.0016361
130.6	2.74802	3.06034	0.0016457
130.8	2.74862	3.0607	0.0016367
131	2.74921	3.06109	0.0016281
131.2	2.74988	3.06117	0.0016153
131.4	2.75011	3.06198	0.0015985
131.6	2.7509	3.06241	0.0015851
131.8	2.75097	3.06271	0.0015709
132	2.75112	3.06291	0.0015477
132.2	2.75137	3.06322	0.0015348
132.4	2.7521	3.06368	0.0015216
132.6	2.75214	3.06319	0.0015319
132.8	2.75272	3.0642	0.0015193
133	2.75338	3.06497	0.0015138
133.2	2.75391	3.06587	0.0015165
133.4	2.75406	3.06624	0.0015311
133.6	2.75442	3.06685	0.0015361
133.8	2.75518	3.06764	0.001525
134	2.75572	3.06832	0.0015144
134.2	2.75581	3.06844	0.0015433
134.4	2.75574	3.06812	0.0015577
134.6	2.75624	3.0687	0.0015554
134.8	2.75717	3.06965	0.0015506
135	2.75784	3.06989	0.0015346
135.2	2.75818	3.07002	0.001535
135.4	2.75889	3.07038	0.001528
135.6	2.75978	3.07065	0.0015285
135.8	2.75984	3.07007	0.0015299
136	2.75992	3.0698	0.0015358
136.2	2.76076	3.07005	0.0015257
136.4	2.76119	3.07032	0.0015278
136.6	2.76143	3.07082	0.0015209
136.8	2.76176	3.07151	0.0015097
137	2.76241	3.07176	0.0015142
137.2	2.76235	3.07222	0.0015231
137.4	2.76279	3.07252	0.0015208
137.6	2.76318	3.07275	0.0015251
137.8	2.76353	3.07354	0.0015077
138	2.76366	3.0737	0.0015011
138.2	2.76402	3.07404	0.0014999
138.4	2.76458	3.07425	0.001482
138.6	2.76549	3.07501	0.0014572
138.8	2.76578	3.0749	0.0014594
139	2.76632	3.07555	0.001429
139.2	2.76661	3.07533	0.0014296
139.4	2.7675	3.07557	0.0014281
139.6	2.76841	3.07621	0.001408
139.8	2.76867	3.07636	0.0014051
140	2.76922	3.07682	0.001407
140.2	2.76984	3.07701	0.0014141
140.4	2.76954	3.07748	0.0014251
140.6	2.76995	3.07747	0.0014333
140.8	2.77007	3.07775	0.0014387
141	2.77035	3.07825	0.0014482
141.2	2.77006	3.07761	0.001476
141.4	2.77067	3.07775	0.0014711
141.6	2.77082	3.07746	0.0014715
141.8	2.77095	3.07758	0.0014595
142	2.77098	3.07727	0.0014711
142.2	2.77115	3.07747	0.0014716
142.4	2.77156	3.0774	0.0014692
142.6	2.77214	3.07769	0.0014599
142.8	2.77224	3.07827	0.0014558
143	2.77366	3.07914	0.0014215
143.2	2.77457	3.07947	0.0014156
143.4	2.77565	3.08062	0.0014073
143.6	2.77632	3.08129	0.0013907
143.8	2.77668	3.08144	0.0013939
144	2.77709	3.08151	0.0014084
144.2	2.77827	3.0823	0.0013862
144.4	2.77822	3.08271	0.0013844
144.6	2.77878	3.08253	0.0013898
144.8	2.77929	3.08286	0.0013849
145	2.77944	3.08287	0.0013895
145.2	2.78017	3.08325	0.0013782
145.4	2.78067	3.084	0.0013612
145.6	2.7807	3.08403	0.0013545
145.8	2.78048	3.08427	0.0013513
146	2.78047	3.08448	0.0013457
146.2	2.77998	3.08474	0.0013504
146.4	2.77999	3.08481	0.0013412
146.6	2.78017	3.08467	0.0013437
146.8	2.78032	3.08527	0.0013456
147	2.78079	3.08576	0.0013322
147.2	2.78084	3.08602	0.0013385
147.4	2.78104	3.08676	0.0013241
147.6	2.78111	3.08679	0.0013229
147.8	2.7809	3.08622	0.0013347
148	2.78107	3.08645	0.0013412
148.2	2.78181	3.08686	0.001324
148.4	2.78188	3.08672	0.0013453
148.6	2.78206	3.08624	0.0013735
148.8	2.78372	3.08715	0.0013401
149	2.78408	3.08776	0.0013303
149.2	2.78473	3.08821	0.0013317
149.4	2.7855	3.08788	0.0013307
149.6	2.78558	3.08799	0.0013205
149.8	2.78613	3.08825	0.0013113
150	2.78657	3.08839	0.0013097
150.2	2.78629	3.08811	0.001325
150.4	2.78675	3.08796	0.0013253
150.6	2.78692	3.08807	0.0013293
150.8	2.78709	3.08904	0.0013233
151	2.78764	3.08945	0.001322
151.2	2.78829	3.08952	0.0013217
151.4	2.78917	3.09018	0.0012942
151.6	2.78955	3.08957	0.0013038
151.8	2.78948	3.08935	0.0013129
152	2.79016	3.08966	0.0013094
152.2	2.7904	3.08976	0.0013203
152.4	2.79081	3.09002	0.0013282
152.6	2.79126	3.09035	0.0013311
152.8	2.79218	3.09117	0.0012956
153	2.79205	3.09097	0.0013174
153.2	2.79253	3.09081	0.0013246
153.4	2.79303	3.09099	0.001309
153.6	2.79304	3.09139	0.0013041
153.8	2.79345	3.0914	0.0012982
154	2.79344	3.09173	0.0012952
154.2	2.79355	3.09189	0.0012869
154.4	2.79375	3.09261	0.0012755
154.6	2.79389	3.09348	0.0012641
154.8	2.79415	3.09401	0.0012675
155	2.79475	3.09393	0.0012729
155.2	2.79569	3.09415	0.0012619
155.4	2.7967	3.09449	0.0012342
155.6	2.79668	3.09439	0.001247
155.8	2.79697	3.09522	0.0012429
156	2.79751	3.09569	0.001234
156.2	2.79799	3.0967	0.0012265
156.4	2.7986	3.09743	0.0012103
156.6	2.79921	3.09806	0.0011949
156.8	2.79906	3.0981	0.0011937
157	2.79932	3.09868	0.0012005
157.2	2.79943	3.0988	0.001205
157.4	2.79939	3.09887	0.0012099
157.6	2.79949	3.09902	0.001211
157.8	2.79945	3.09943	0.0012126
158	2.79973	3.09955	0.0012194
158.2	2.7998	3.10003	0.0012223
158.4	2.79999	3.10043	0.0012319
158.6	2.80069	3.10048	0.0012307
158.8	2.80158	3.10022	0.0012225
159	2.8021	3.10015	0.001222
159.2	2.80308	3.10063	0.0012163
159.4	2.80387	3.10068	0.001202
159.6	2.80395	3.10068	0.0012199
159.8	2.80501	3.10147	0.0011985
160	2.80549	3.10174	0.0011868
160.2	2.80608	3.1024	0.0011734
160.4	2.80618	3.10231	0.0011743
160.6	2.80598	3.10221	0.0011877
160.8	2.806	3.10247	0.0011831
161	2.8063	3.10269	0.0011847
161.2	2.80627	3.10206	0.0012037
161.4	2.80605	3.10231	0.0012084
161.6	2.8063	3.10246	0.0012051
161.8	2.80693	3.10271	0.0011937
162	2.80685	3.10198	0.0012066
162.2	2.80731	3.10262	0.0012007
162.4	2.80818	3.10281	0.0011866
162.6	2.80912	3.103	0.0011703
162.8	2.80945	3.10342	0.001157
163	2.80962	3.10395	0.0011629
163.2	2.81005	3.10417	0.0011616
163.4	2.81052	3.10451	0.0011455
163.6	2.81042	3.10493	0.0011519
163.8	2.81093	3.10529	0.0011447
164	2.81085	3.10566	0.0011433
164.2	2.81085	3.10602	0.0011371
164.4	2.81027	3.10595	0.0011548
164.6	2.81056	3.10617	0.0011472
164.8	2.81141	3.10694	0.0011155
165	2.81176	3.1068	0.0011221
165.2	2.81239	3.10731	0.0011168
165.4	2.81271	3.10768	0.0011159
165.6	2.81346	3.10764	0.0011008
165.8	2.81437	3.10788	0.0010787
166	2.81463	3.10784	0.0010841
166.2	2.81608	3.10874	0.0010548
166.4	2.81713	3.10975	0.001029
166.6	2.81778	3.10979	0.0010267
166.8	2.81802	3.10995	0.0010147
167	2.81851	3.11007	0.0010151
167.2	2.8185	3.11032	0.0010063
167.4	2.81875	3.11102	0.0010094
167.6	2.81861	3.11105	0.0010178
167.8	2.81863	3.11085	0.0010381
168	2.81862	3.11108	0.0010397
168.2	2.81836	3.1109	0.0010628
168.4	2.81806	3.11127	0.0010753
168.6	2.81916	3.11208	0.0010436
168.8	2.81892	3.11224	0.0010438
169	2.81927	3.11235	0.001051
169.2	2.81923	3.11303	0.0010444
169.4	2.81928	3.11317	0.0010447
169.6	2.8199	3.11372	0.0010326
169.8	2.82035	3.11382	0.001025
170	2.82043	3.11439	0.0010257
170.2	2.82101	3.11481	0.0010054
170.4	2.8216	3.11463	0.0010078
170.6	2.82149	3.11337	0.0010241
170.8	2.82173	3.11355	0.00102
171	2.8222	3.11324	0.0010288
171.2	2.8226	3.1137	0.0010277
171.4	2.82215	3.11309	0.0010605
171.6	2.82198	3.11259	0.0010767
171.8	2.82216	3.1123	0.0010938
172	2.82256	3.11281	0.0010821
172.2	2.82258	3.11341	0.0010718
172.4	2.82242	3.11369	0.0010651
172.6	2.82325	3.11365	0.0010402
172.8	2.82378	3.11383	0.0010239
173	2.82496	3.11507	0.0009855
173.2	2.82575	3.11606	0.0009695
173.4	2.82697	3.11695	0.0009558
173.6	2.82692	3.11747	0.000965
173.8	2.82707	3.11766	0.0009667
174	2.82737	3.11828	0.0009703
174.2	2.82802	3.11799	0.0009692
174.4	2.8287	3.11794	0.0009818
174.6	2.82914	3.11805	0.0009882
174.8	2.82984	3.11831	0.000988
175	2.83031	3.1184	0.0009889
175.2	2.83016	3.11848	0.0010025
175.4	2.82953	3.11831	0.0010237
175.6	2.82976	3.11903	0.0010225
175.8	2.82986	3.119	0.0010057
176	2.82952	3.11876	0.0010019
176.2	2.8295	3.11847	0.0010071
176.4	2.82925	3.11773	0.0010194
176.6	2.82962	3.11771	0.0009972
176.8	2.83007	3.11844	0.0009917
177	2.83037	3.11905	0.0009897
177.2	2.83017	3.11932	0.0010073
177.4	2.83039	3.11983	0.0010033
177.6	2.83017	3.12003	0.0010088
177.8	2.83088	3.11975	0.0010054
178	2.83159	3.11994	0.0009961
178.2	2.83194	3.12	0.0009901
178.4	2.83273	3.12067	0.0009731
178.6	2.83325	3.12096	0.0009662
178.8	2.83432	3.12132	0.00095
179	2.83434	3.12149	0.0009515
179.2	2.83448	3.12156	0.0009519
179.4	2.83544	3.12206	0.0009307
179.6	2.83602	3.12219	0.000927
179.8	2.83663	3.12153	0.0009286
180	2.83683	3.1215	0.0009317
180.2	2.8372	3.12194	0.000934
180.4	2.83704	3.12225	0.0009227
180.6	2.83707	3.12305	0.0009213
180.8	2.8373	3.12365	0.0009261
181	2.83733	3.12372	0.0009299
181.2	2.83715	3.12394	0.0009387
181.4	2.83824	3.12433	0.0009197
181.6	2.83868	3.12482	0.0009057
181.8	2.83906	3.12457	0.0009029
182	2.83883	3.12492	0.0009063
182.2	2.83837	3.12512	0.0009148
182.4	2.83849	3.12547	0.000914
182.6	2.83837	3.12544	0.0009326
182.8	2.83787	3.12537	0.0009493
183	2.83807	3.12572	0.0009444
183.2	2.83873	3.12603	0.0009409
183.4	2.84035	3.1265	0.0009156
183.6	2.84082	3.12665	0.0009094
183.8	2.84166	3.12682	0.0008975
184	2.84203	3.1272	0.0008779
184.2	2.84277	3.12757	0.0008695
184.4	2.84314	3.12791	0.0008509
184.6	2.84393	3.12843	0.0008355
184.8	2.84448	3.12831	0.0008223
185	2.84506	3.12838	0.0008089
185.2	2.84566	3.1291	0.0007969
185.4	2.84621	3.12959	0.0007868
185.6	2.84629	3.13002	0.0007757
185.8	2.84626	3.12987	0.0007859
186	2.84577	3.13059	0.0007947
186.2	2.84577	3.13042	0.0007986
186.4	2.84581	3.13052	0.0008021
186.6	2.84526	3.13022	0.0008237
186.8	2.84493	3.13082	0.0008215
187	2.84579	3.13109	0.0008117
187.2	2.84598	3.13025	0.0008307
187.4	2.84692	3.13021	0.0008163
187.6	2.8472	3.13029	0.0008033
187.8	2.84736	3.12973	0.0008154
188	2.84759	3.12971	0.0008224
188.2	2.84744	3.12945	0.000839
188.4	2.84676	3.1288	0.0008524
188.6	2.84686	3.1286	0.0008573
188.8	2.84651	3.12829	0.00088
189	2.84618	3.12839	0.0008896
189.2	2.84616	3.12875	0.0009039
189.4	2.84635	3.1288	0.0009047
189.6	2.84693	3.12935	0.0008933
189.8	2.84692	3.12972	0.0008914
190	2.84739	3.13028	0.0008842
190.2	2.84775	3.13024	0.0008783
190.4	2.84819	3.13095	0.0008694
190.6	2.8481	3.1311	0.0008787
190.8	2.84872	3.1321	0.0008701
191	2.84908	3.1318	0.000869
191.2	2.85012	3.1319	0.0008624
191.4	2.85138	3.13276	0.0008173
191.6	2.85184	3.13309	0.0007992
191.8	2.85151	3.13228	0.0008245
192	2.8514	3.13296	0.0008133
192.2	2.85106	3.13279	0.0008151
192.4	2.85051	3.13224	0.0008325
192.6	2.85081	3.13244	0.0008337
192.8	2.85064	3.13295	0.0008336
193	2.85047	3.13322	0.0008261
193.2	2.85106	3.13298	0.0008239
193.4	2.85142	3.13339	0.0008127
193.6	2.85163	3.13366	0.0008177
193.8	2.85152	3.13323	0.0008363
194	2.85233	3.13391	0.0008416
194.2	2.85274	3.13439	0.0008436
194.4	2.85332	3.13487	0.0008354
194.6	2.8534	3.13487	0.0008458
194.8	2.85414	3.13524	0.0008347
195	2.85473	3.13505	0.0008224
195.2	2.85563	3.1354	0.0008026
195.4	2.85627	3.13571	0.0007804
195.6	2.85617	3.13593	0.000796
195.8	2.85623	3.13644	0.0007943
196	2.85656	3.13765	0.0007684
196.2	2.85694	3.13774	0.0007702
196.4	2.85694	3.13788	0.000779
196.6	2.85758	3.1386	0.0007593
196.8	2.85774	3.1391	0.000753
197	2.85816	3.13914	0.0007525
197.2	2.85885	3.13894	0.0007529
197.4	2.85966	3.13932	0.0007436
197.6	2.86016	3.13874	0.000761
197.8	2.86087	3.13859	0.0007667
198	2.86154	3.13959	0.0007398
198.2	2.86149	3.1386	0.0007366
198.4	2.86186	3.13856	0.0007264
198.6	2.86185	3.13765	0.0007378
198.8	2.86245	3.13795	0.0007275
199	2.86265	3.13759	0.000728
199.2	2.86284	3.13782	0.0007197
199.4	2.86303	3.13807	0.0007256
199.6	2.86324	3.13855	0.0007208
199.8	2.8631	3.13906	0.0007133
200	2.86341	3.13977	0.0007044
200.2	2.86311	3.13949	0.0007177
200.4	2.86337	3.13966	0.00072
200.6	2.86373	3.14026	0.0007053
200.8	2.86394	3.14008	0.0007054
201	2.86425	3.14031	0.0007076
201.2	2.86468	3.14043	0.0007154
201.4	2.86471	3.14054	0.0007202
201.6	2.86486	3.1412	0.0007085
201.8	2.86501	3.14148	0.0007054
202	2.86465	3.14129	0.0007183
202.2	2.8645	3.14033	0.00073
202.4	2.86457	3.14085	0.0007318
202.6	2.86431	3.1407	0.0007381
202.8	2.86489	3.1413	0.0007347
203	2.86484	3.14112	0.0007416
203.2	2.86474	3.1413	0.0007447
203.4	2.86505	3.14174	0.0007289
203.6	2.86532	3.14242	0.0007114
203.8	2.86518	3.14291	0.0007057
204	2.86562	3.14306	0.0007035
204.2	2.86556	3.14234	0.0007091
204.4	2.86599	3.1421	0.0007031
204.6	2.86663	3.14273	0.0006686
204.8	2.86681	3.14229	0.0006672
205	2.86708	3.14246	0.0006852
205.2	2.86718	3.14237	0.0006964
205.4	2.86807	3.14292	0.0006671
205.6	2.86876	3.14359	0.0006445
205.8	2.86907	3.1435	0.0006436
206	2.86954	3.14411	0.0006269
206.2	2.86985	3.14465	0.0006057
206.4	2.86995	3.14544	0.0005912
206.6	2.8703	3.14591	0.0005847
206.8	2.87119	3.1462	0.0005805
207	2.87163	3.14656	0.0005794
207.2	2.8722	3.1469	0.000563
207.4	2.8725	3.14785	0.0005405
207.6	2.87289	3.14852	0.0005439
207.8	2.87314	3.14874	0.0005429
208	2.87304	3.14858	0.0005591
208.2	2.87365	3.14864	0.0005445
208.4	2.8738	3.14872	0.0005483
208.6	2.87441	3.1491	0.0005397
208.8	2.87428	3.14871	0.0005721
209	2.87463	3.14878	0.0005737
209.2	2.87507	3.1484	0.0005738
209.4	2.87598	3.14882	0.0005492
209.6	2.87608	3.14904	0.0005419
209.8	2.87626	3.14882	0.0005468
210	2.87626	3.14893	0.0005498
210.2	2.87631	3.14871	0.0005591
210.4	2.87681	3.14897	0.0005473
210.6	2.87698	3.14916	0.0005463
210.8	2.87766	3.14918	0.0005403
211	2.87749	3.14925	0.0005408
211.2	2.87751	3.14958	0.0005153
211.4	2.87697	3.14978	0.000525
211.6	2.87714	3.14982	0.0005336
211.8	2.87662	3.14965	0.0005471
212	2.87614	3.14953	0.0005687
212.2	2.87663	3.14932	0.0005647
212.4	2.87631	3.14904	0.0005933
212.6	2.87657	3.1489	0.0005867
212.8	2.87664	3.14919	0.0005797
213	2.87721	3.14904	0.0005589
213.2	2.87748	3.14859	0.0005735
213.4	2.87798	3.14929	0.0005578
213.6	2.87856	3.14914	0.0005585
213.8	2.87874	3.14911	0.0005658
214	2.8792	3.14979	0.0005449
214.2	2.87979	3.15062	0.000535
214.4	2.8801	3.15148	0.0005086
214.6	2.87994	3.15225	0.0004888
214.8	2.88028	3.15294	0.0004728
215	2.88069	3.15336	0.0004521
215.2	2.8813	3.15413	0.0004277
215.4	2.88126	3.15453	0.0004319
215.6	2.88159	3.15455	0.0004469
215.8	2.8815	3.15423	0.0004548
216	2.88155	3.15424	0.000471
216.2	2.88246	3.15429	0.0004563
216.4	2.88284	3.15442	0.000459
216.6	2.88357	3.15449	0.0004406
216.8	2.88378	3.15472	0.0004257
217	2.88351	3.15439	0.0004454
217.2	2.88396	3.15471	0.0004488
217.4	2.88434	3.15456	0.0004516
217.6	2.88482	3.15372	0.0004603
217.8	2.88504	3.15384	0.0004594
218	2.88497	3.15393	0.0004547
218.2	2.88456	3.15364	0.0004767
218.4	2.88428	3.15318	0.000482
218.6	2.88379	3.15308	0.0004869
218.8	2.88428	3.15339	0.0004905
219	2.88431	3.15319	0.0004913
219.2	2.88425	3.15315	0.0004964
219.4	2.88389	3.15329	0.0004972
219.6	2.88441	3.15356	0.0004981
219.8	2.88492	3.15372	0.0004807
220	2.8856	3.15415	0.0004692
220.2	2.88687	3.15488	0.0004358
220.4	2.88764	3.15519	0.0004233
220.6	2.88806	3.15601	0.0004004
220.8	2.8889	3.15728	0.00037
221	2.88927	3.15787	0.0003699
221.2	2.8902	3.15839	0.0003543
221.4	2.8908	3.15793	0.0003447
221.6	2.89113	3.15815	0.0003431
221.8	2.89129	3.15877	0.0003349
222	2.89184	3.15905	0.0003207
222.2	2.89122	3.15879	0.000346
222.4	2.89164	3.1586	0.0003454
222.6	2.89147	3.15854	0.0003583
222.8	2.89134	3.15862	0.0003778
223	2.89105	3.15828	0.0003816
223.2	2.89135	3.15804	0.0003914
223.4	2.89127	3.15809	0.0004042
223.6	2.89149	3.15786	0.0004218
223.8	2.89173	3.15701	0.0004387
224	2.89202	3.15712	0.0004339
224.2	2.89209	3.15697	0.0004399
224.4	2.89252	3.15688	0.0004319
224.6	2.89283	3.15772	0.0004239
224.8	2.89364	3.15821	0.0004132
225	2.89321	3.15791	0.0004216
225.2	2.89297	3.15764	0.0004319
225.4	2.89292	3.1579	0.0004333
225.6	2.89291	3.15869	0.0004286
225.8	2.89327	3.15905	0.0004074
226	2.8941	3.15936	0.0003895
226.2	2.89421	3.15995	0.0003785
226.4	2.89525	3.16067	0.0003562
226.6	2.89504	3.16094	0.0003672
226.8	2.89508	3.16127	0.0003668
227	2.89526	3.16102	0.0003589
227.2	2.89536	3.16097	0.0003713
227.4	2.8956	3.1604	0.0003838
227.6	2.89582	3.16045	0.0003739
227.8	2.89632	3.16116	0.0003454
228	2.8963	3.16146	0.0003373
228.2	2.89643	3.16118	0.0003421
228.4	2.8966	3.1611	0.0003505
228.6	2.89624	3.16162	0.0003672
228.8	2.89597	3.16193	0.0003727
229	2.89587	3.16171	0.0003822
229.2	2.8956	3.16173	0.000398
229.4	2.89587	3.16256	0.0003881
229.6	2.89632	3.16285	0.0003821
229.8	2.89652	3.16277	0.0003892
230	2.89691	3.16343	0.0003777
230.2	2.89697	3.1644	0.0003667
230.4	2.89721	3.16454	0.000366
230.6	2.89683	3.1642	0.0003855
230.8	2.8967	3.16446	0.000397
231	2.89681	3.16434	0.0003951
231.2	2.89745	3.16494	0.0003825
231.4	2.89837	3.16496	0.0003676
231.6	2.8989	3.16571	0.0003445
231.8	2.89845	3.16613	0.000346
232	2.89824	3.1655	0.0003708
232.2	2.89823	3.1656	0.000371
232.4	2.89842	3.16579	0.0003774
232.6	2.89839	3.16649	0.0003745
232.8	2.89902	3.1671	0.0003531
233	2.8998	3.16644	0.0003482
233.2	2.89965	3.1663	0.0003416
233.4	2.9001	3.16616	0.0003357
233.6	2.89987	3.16574	0.0003457
233.8	2.90021	3.16577	0.0003279
234	2.9006	3.16673	0.0002961
234.2	2.90112	3.16739	0.0002774
234.4	2.90194	3.16755	0.0002638
234.6	2.9021	3.16733	0.0002715
234.8	2.90259	3.16764	0.000265
235	2.90292	3.16764	0.0002479
235.2	2.90367	3.16814	0.0002275
235.4	2.90455	3.16829	0.0002162
235.6	2.90466	3.16833	0.0002113
235.8	2.90414	3.16817	0.0002234
236	2.90422	3.1683	0.000228
236.2	2.90467	3.16866	0.0002323
236.4	2.90462	3.16907	0.000249
236.6	2.90416	3.16925	0.0002649
236.8	2.90428	3.16953	0.0002603
237	2.90377	3.16827	0.0002981
237.2	2.90294	3.1681	0.0003159
237.4	2.90291	3.16813	0.0003219
237.6	2.90253	3.16874	0.0003173
237.8	2.90342	3.16907	0.0002946
238	2.90411	3.17012	0.0002727
238.2	2.90443	3.16988	0.0002703
238.4	2.90529	3.1696	0.0002594
238.6	2.90616	3.16916	0.0002465
238.8	2.90651	3.16906	0.0002436
239	2.90719	3.1689	0.0002367
239.2	2.90841	3.16971	0.0002151
239.4	2.90933	3.17017	0.0001901
239.6	2.90937	3.16995	0.0001933
239.8	2.90949	3.1695	0.0002056
240	2.90953	3.16992	0.0002075
240.2	2.90995	3.16995	0.0001989
240.4	2.90978	3.17034	0.000194
240.6	2.90958	3.17042	0.0001993
240.8	2.90903	3.17053	0.0002129
241	2.90864	3.17018	0.0002422
241.2	2.9085	3.17124	0.0002261
241.4	2.90815	3.17187	0.0002194
241.6	2.9081	3.17244	0.0002208
241.8	2.90868	3.17294	0.0002058
242	2.90888	3.17399	0.0001988
242.2	2.90869	3.17349	0.000216
242.4	2.90918	3.1732	0.0002207
242.6	2.909	3.17312	0.0002247
242.8	2.90864	3.17318	0.0002504
243	2.90871	3.17331	0.0002598
243.2	2.90898	3.17347	0.0002566
243.4	2.90915	3.1731	0.0002502
243.6	2.90941	3.1726	0.0002708
243.8	2.90979	3.17242	0.0002534
244	2.9098	3.17219	0.0002533
244.2	2.91009	3.17225	0.0002365
244.4	2.91038	3.17226	0.0002294
244.6	2.90985	3.172	0.0002417
244.8	2.91011	3.17229	0.0002362
245	2.91076	3.17276	0.0002119
245.2	2.91093	3.17367	0.0001914
245.4	2.91131	3.17435	0.0001704
245.6	2.91242	3.17466	0.0001454
245.8	2.91355	3.17577	0.0001105
246	2.91367	3.17604	0.0001182
246.2	2.91371	3.17639	0.0001133
246.4	2.91406	3.17692	0.000104
246.6	2.91404	3.17726	0.0001053
246.8	2.91445	3.17736	0.0001134
247	2.91494	3.17692	0.0001221
247.2	2.91546	3.17699	0.0001237
247.4	2.91621	3.17767	0.0001172
247.6	2.91651	3.17771	0.0001359
247.8	2.91618	3.17719	0.0001554
248	2.91618	3.17742	0.000172
248.2	2.91639	3.17778	0.0001567
248.4	2.9163	3.17745	0.0001616
248.6	2.91601	3.17741	0.000174
248.8	2.91603	3.17752	0.0001754
249	2.91656	3.17788	0.0001441
249.2	2.91667	3.17754	0.0001455
249.4	2.91737	3.17746	0.0001276
249.6	2.9179	3.17712	0.0001212
249.8	2.91791	3.17748	0.0001198
250	2.91751	3.17711	0.0001435
250.2	2.91793	3.17706	0.0001359
250.4	2.91793	3.17636	0.0001547
250.6	2.91795	3.17587	0.0001599
250.8	2.91836	3.17602	0.0001576
251	2.91864	3.17583	0.0001579
251.2	2.91846	3.17593	0.0001647
251.4	2.91839	3.17584	0.0001754
251.6	2.91869	3.17577	0.0001775
251.8	2.91893	3.1762	0.0001697
252	2.91915	3.17696	0.0001516
252.2	2.91951	3.17747	0.0001324
252.4	2.91928	3.1783	0.0001184
252.6	2.9189	3.17884	0.000113
252.8	2.91923	3.17953	9.74e-05
253	2.91985	3.18039	6.99e-05
253.2	2.9201	3.1807	6.98e-05
253.4	2.92053	3.18122	6.35e-05
253.6	2.92082	3.18146	5.45e-05
253.8	2.92112	3.1817	6.57e-05
254	2.92133	3.18094	7.82e-05
254.2	2.92184	3.18105	7.13e-05
254.4	2.92186	3.1811	8.45e-05
254.6	2.92272	3.18181	6.64e-05
254.8	2.92294	3.18172	7.89e-05
255	2.92293	3.18184	7.81e-05
255.2	2.92289	3.18191	7.92e-05
255.4	2.92287	3.18173	8.83e-05
255.6	2.92375	3.18191	7.25e-05
255.8	2.92357	3.18191	7.17e-05
256	2.92373	3.18237	6.13e-05
256.2	2.92385	3.18279	4.92e-05
256.4	2.92329	3.183	4.81e-05
256.6	2.92285	3.18287	6.36e-05
256.8	2.92299	3.18271	7.06e-05
257	2.92274	3.18275	7.2e-05
257.2	2.92303	3.18266	6.37e-05
257.4	2.92258	3.18228	7.85e-05
257.6	2.92287	3.1826	7.41e-05
257.8	2.92276	3.18222	8.46e-05
258	2.92256	3.18155	9.29e-05
258.2	2.92281	3.18207	9.26e-05
258.4	2.92321	3.18235	9.44e-05
258.6	2.92322	3.18307	9.33e-05
258.8	2.92309	3.18299	9.49e-05
259	2.9227	3.18325	0.000102
259.2	2.92273	3.18348	8.97e-05
259.4	2.92315	3.18368	8.87e-05
259.6	2.92372	3.18358	6.72e-05
259.8	2.92413	3.18395	5.02e-05
260	2.92456	3.1839	4.82e-05
260.2	2.92489	3.18415	3.32e-05
260.4	2.92543	3.18421	2.05e-05
260.6	2.92599	3.18379	2.21e-05
260.8	2.92593	3.18332	1.95e-05
261	2.9261	3.18334	1.59e-05
261.2	2.92634	3.18327	1.63e-05
261.4	2.92644	3.18348	2.03e-05
261.6	2.92732	3.184	9e-07
261.8	2.92751	3.18417	-4.9e-06
262	2.9278	3.18438	-3.1e-06
262.2	2.92823	3.18452	8e-07
262.4	2.92882	3.18503	-6.3e-06
262.6	2.92812	3.18473	2.68e-05
262.8	2.92866	3.1844	2.31e-05
263	2.92819	3.18469	4.81e-05
263.2	2.92884	3.1852	2.71e-05
263.4	2.92983	3.18559	1.62e-05
263.6	2.9295	3.18502	3.28e-05
263.8	2.92948	3.18514	4.04e-05
264	2.92933	3.18428	6.75e-05
264.2	2.9298	3.18449	5.08e-05
264.4	2.93001	3.18402	6.19e-05
264.6	2.93021	3.18401	6.34e-05
264.8	2.93018	3.18399	5.72e-05
265	2.93022	3.18381	6.49e-05
265.2	2.93064	3.18467	4.87e-05
265.4	2.93158	3.18572	2.02e-05
265.6	2.93199	3.18668	-7.2e-06
265.8	2.93237	3.18756	-1.89e-05
266	2.93301	3.1878	-3.5e-05
266.2	2.93365	3.18805	-5.15e-05
266.4	2.93401	3.18822	-7.01e-05
266.6	2.93408	3.18839	-7.34e-05
266.8	2.93507	3.18963	-0.0001138
267	2.93496	3.19045	-0.0001156
267.2	2.93516	3.19038	-0.0001271
267.4	2.93496	3.19092	-0.0001286
267.6	2.93366	3.19019	-9.16e-05
267.8	2.93343	3.18994	-8.93e-05
268	2.93311	3.18923	-7.26e-05
268.2	2.93334	3.18894	-7.2e-05
268.4	2.93337	3.18899	-6.86e-05
268.6	2.93346	3.18893	-7.81e-05
268.8	2.93341	3.18876	-7.33e-05
269	2.9327	3.18901	-6.28e-05
269.2	2.93291	3.1895	-7.86e-05
269.4	2.9325	3.18919	-5.13e-05
269.6	2.93244	3.189	-5.46e-05
269.8	2.93325	3.1887	-5.76e-05
270	2.93347	3.18817	-5.5e-05
270.2	2.93361	3.18769	-4.78e-05
270.4	2.93417	3.18791	-5.83e-05
270.6	2.9343	3.18861	-5.36e-05
270.8	2.93483	3.18879	-4.53e-05
271	2.93548	3.18864	-4.05e-05
271.2	2.93505	3.18792	-1.78e-05
271.4	2.93516	3.18801	-1.38e-05
271.6	2.93575	3.18809	-8.3e-06
271.8	2.9366	3.18888	-4.07e-05
272	2.93703	3.18907	-5.19e-05
272.2	2.93751	3.18922	-5.58e-05
272.4	2.93763	3.18987	-7.1e-05
272.6	2.93764	3.19055	-8.52e-05
272.8	2.93751	3.19129	-7.73e-05
273	2.93784	3.19265	-0.0001083
273.2	2.93794	3.19276	-0.0001261
273.4	2.93782	3.1933	-0.0001241
273.6	2.93874	3.1936	-0.0001671
273.8	2.93889	3.1934	-0.0001607
274	2.93898	3.19336	-0.0001493
274.2	2.93911	3.19344	-0.0001483
274.4	2.93928	3.19418	-0.000155
274.6	2.93914	3.19381	-0.0001248
274.8	2.93983	3.19345	-0.00012
275	2.94004	3.19306	-0.0001136
275.2	2.93986	3.19293	-0.00012
275.4	2.94074	3.19321	-0.0001277
275.6	2.94102	3.19298	-0.0001258
275.8	2.9409	3.19286	-0.0001447
276	2.94122	3.19248	-0.0001403
276.2	2.94132	3.19209	-0.0001342
276.4	2.94069	3.19166	-0.0001098
276.6	2.94115	3.19212	-0.0001156
276.8	2.94174	3.19226	-0.0001233
277	2.94282	3.19304	-0.000173
277.2	2.94289	3.19297	-0.0001733
277.4	2.94322	3.19372	-0.0001858
277.6	2.94412	3.194	-0.0002071
277.8	2.94385	3.19368	-0.0001778
278	2.94391	3.1946	-0.0001874
278.2	2.94344	3.19437	-0.0001753
278.4	2.94328	3.19503	-0.0001787
278.6	2.94386	3.19543	-0.0001836
278.8	2.94424	3.19597	-0.0001998
279	2.94406	3.19654	-0.0001934
279.2	2.94421	3.19694	-0.0001982
279.4	2.94415	3.19674	-0.0001804
279.6	2.94389	3.1961	-0.0001852
279.8	2.94395	3.19617	-0.0001965
280	2.94413	3.19606	-0.0001892
280.2	2.94399	3.19541	-0.0001847
280.4	2.94342	3.195	-0.0001543
280.6	2.9446	3.19551	-0.000171
280.8	2.94517	3.19554	-0.0001807
281	2.94547	3.19542	-0.000185
281.2	2.94593	3.19523	-0.000187
281.4	2.94647	3.19534	-0.0001961
281.6	2.94683	3.19509	-0.0002048
281.8	2.94643	3.19467	-0.0001862
282	2.94656	3.19507	-0.0001967
282.2	2.94641	3.19428	-0.0001829
282.4	2.94656	3.19484	-0.000196
282.6	2.94679	3.19546	-0.0002014
282.8	2.94575	3.19544	-0.0001752
283	2.94556	3.19548	-0.0001658
283.2	2.9456	3.19558	-0.0001677
283.4	2.94532	3.19563	-0.0001636
283.6	2.94513	3.19595	-0.0001673
283.8	2.94443	3.19617	-0.0001519
284	2.94407	3.19608	-0.0001504
284.2	2.94473	3.19645	-0.000171
284.4	2.94452	3.19626	-0.0001559
284.6	2.94466	3.19671	-0.000155
284.8	2.94513	3.19681	-0.0001737
285	2.94562	3.19653	-0.0001734
285.2	2.94683	3.19737	-0.0001899
285.4	2.94735	3.19782	-0.0001945
285.6	2.94755	3.19811	-0.0002039
285.8	2.94826	3.19852	-0.000211
286	2.94901	3.19921	-0.0002307
286.2	2.94949	3.19978	-0.0002453
286.4	2.9497	3.20001	-0.0002404
286.6	2.95027	3.2005	-0.0002666
286.8	2.95028	3.20072	-0.0002765
287	2.95114	3.20134	-0.0003066
287.2	2.95073	3.20149	-0.0003075
287.4	2.95039	3.2016	-0.0002996
287.6	2.95001	3.20161	-0.0002995
287.8	2.94926	3.20119	-0.0002947
288	2.94942	3.20092	-0.0003076
288.2	2.94941	3.20074	-0.0002968
288.4	2.94865	3.19993	-0.0002636
288.6	2.9485	3.2001	-0.0002498
288.8	2.94903	3.19997	-0.0002431
289	2.94939	3.20001	-0.0002256
289.2	2.94994	3.20067	-0.0002276
289.4	2.94981	3.2006	-0.0002225
289.6	2.95021	3.20035	-0.000225
289.8	2.95127	3.20037	-0.0002282
290	2.95156	3.20046	-0.0002294
290.2	2.95185	3.20031	-0.0002162
290.4	2.95243	3.1999	-0.0002251
290.6	2.95299	3.19964	-0.0002531
290.8	2.95253	3.19988	-0.0002482
291	2.95289	3.20009	-0.0002547
291.2	2.95235	3.19975	-0.0002487
291.4	2.95298	3.20091	-0.000268
291.6	2.95205	3.20052	-0.0002451
291.8	2.95166	3.20072	-0.0002511
292	2.95187	3.20093	-0.0002526
292.2	2.95211	3.20134	-0.0002519
292.4	2.9523	3.20144	-0.0002533
292.6	2.95256	3.20185	-0.0002606
292.8	2.95256	3.20196	-0.0002458
293	2.95291	3.20229	-0.0002512
293.2	2.95318	3.20255	-0.0002602
293.4	2.95348	3.20239	-0.0002474
293.6	2.95434	3.20215	-0.0002583
293.8	2.95544	3.2024	-0.0002695
294	2.95558	3.20234	-0.0002682
294.2	2.95626	3.20231	-0.0002829
294.4	2.95651	3.2025	-0.0002971
294.6	2.95665	3.20266	-0.0003071
294.8	2.95673	3.20307	-0.0003093
295	2.95649	3.203	-0.0003094
295.2	2.95623	3.20317	-0.0003127
295.4	2.95632	3.20333	-0.0003235
295.6	2.95563	3.20319	-0.0003157
295.8	2.95638	3.20395	-0.0003491
296	2.95661	3.20448	-0.0003626
296.2	2.95681	3.20491	-0.0003779
296.4	2.95673	3.20469	-0.0003707
296.6	2.95678	3.20445	-0.0003642
296.8	2.95651	3.20434	-0.0003505
297	2.95681	3.20436	-0.0003479
297.2	2.95727	3.20447	-0.0003627
297.4	2.95771	3.20438	-0.0003485
297.6	2.95853	3.20452	-0.0003767
297.8	2.95926	3.20477	-0.0003865
298	2.95942	3.20477	-0.0003869
298.2	2.95973	3.20503	-0.0004
298.4	2.9598	3.20539	-0.0003984
298.6	2.96016	3.20531	-0.0004037
298.8	2.95991	3.20491	-0.0003881
299	2.95956	3.20473	-0.0003806
299.2	2.96009	3.20501	-0.0003921
299.4	2.96018	3.2051	-0.0003972
299.6	2.96045	3.2059	-0.0004078
299.8	2.96059	3.20602	-0.0004095
300.01	2.96059	3.20602	-0.0004095
300.21	2.96131	3.20597	-0.0003981
300.41	2.96167	3.2048	-0.0003614
300.61	2.96197	3.20262	-0.000304
300.81	2.96221	3.20017	-0.0002411
301.01	2.96211	3.19745	-0.0001797
301.21	2.96192	3.19408	-0.0001114
301.41	2.96156	3.19004	-3.38e-05
301.61	2.96102	3.18594	3.21e-05
301.81	2.96046	3.18128	0.0001005
302.01	2.95934	3.17582	0.0001613
302.21	2.9574	3.17	0.0002313
302.41	2.95617	3.16536	0.0002739
302.61	2.95421	3.16058	0.000321
302.81	2.95286	3.15561	0.000348
303.01	2.95081	3.15109	0.0003489
303.21	2.94829	3.14618	0.0003607
303.41	2.94729	3.14242	0.0003135
303.61	2.94529	3.13794	0.0003036
303.81	2.94327	3.13314	0.0002937
304.01	2.94137	3.12926	0.0002741
304.21	2.93977	3.12494	0.0002617
304.41	2.9376	3.12032	0.000274
304.61	2.93519	3.11577	0.000288
304.81	2.93282	3.11199	0.0002763
305.01	2.93023	3.10822	0.0002669
305.21	2.92834	3.10479	0.0002477
305.41	2.92682	3.10163	0.0002143
305.61	2.92471	3.09855	0.0001906
305.81	2.9234	3.09489	0.0001692
306.01	2.92097	3.091	0.0001519
306.21	2.91902	3.08792	0.0001355
306.41	2.91751	3.08525	0.0001121
306.61	2.91527	3.08191	9.56e-05
306.81	2.91359	3.07921	5.47e-05
307.01	2.91148	3.07614	1.81e-05
307.21	2.90988	3.07347	-2.62e-05
307.41	2.90863	3.07175	-9.01e-05
307.61	2.90676	3.06881	-0.0001075
307.81	2.90497	3.06585	-0.0001239
308.01	2.9033	3.06359	-0.0001567
308.21	2.9017	3.06114	-0.0001781
308.41	2.89944	3.0586	-0.0001792
308.61	2.89699	3.05637	-0.0001954
308.81	2.89473	3.05453	-0.0002209
309.01	2.89286	3.05267	-0.000242
309.21	2.89089	3.05111	-0.0002688
309.41	2.88851	3.04886	-0.0002697
309.61	2.88628	3.04667	-0.0002727
309.81	2.88516	3.0446	-0.0002914
310.01	2.8828	3.04248	-0.0003027
310.21	2.88066	3.04073	-0.0003168
310.41	2.87827	3.03815	-0.0003151
310.61	2.8758	3.03554	-0.0003132
310.81	2.87373	3.03382	-0.0003277
311.01	2.87123	3.0314	-0.0003366
311.21	2.86945	3.02999	-0.0003572
311.41	2.8673	3.02743	-0.0003505
311.61	2.86604	3.02531	-0.000364
311.81	2.86422	3.02266	-0.0003681
312.01	2.86321	3.02066	-0.0003954
312.21	2.86198	3.01859	-0.0004082
312.41	2.86047	3.01671	-0.0004275
312.61	2.85898	3.01536	-0.0004591
312.81	2.85719	3.01346	-0.0004801
313.01	2.85556	3.01136	-0.0005081
313.21	2.85309	3.00869	-0.0004977
313.41	2.85103	3.00677	-0.0005028
313.61	2.84984	3.00499	-0.0005352
313.81	2.84873	3.00403	-0.000574
314.01	2.84628	3.00174	-0.0005881
314.21	2.84401	2.99925	-0.0005945
314.41	2.84206	2.99651	-0.0006039
314.61	2.83976	2.99385	-0.0006002
314.81	2.83761	2.99214	-0.000607
315.01	2.83534	2.99027	-0.0006054
315.21	2.83386	2.98815	-0.0005966
315.41	2.83206	2.98576	-0.0005872
315.61	2.83059	2.98462	-0.000596
315.81	2.82869	2.9822	-0.0005902
316.01	2.82731	2.98096	-0.0006045
316.21	2.82538	2.97958	-0.0006058
316.41	2.82392	2.97848	-0.0006244
316.61	2.82255	2.97755	-0.0006551
316.81	2.82094	2.9758	-0.0006646
317.01	2.8191	2.97406	-0.0006731
317.21	2.81724	2.97239	-0.0006737
317.41	2.81587	2.97144	-0.0007032
317.61	2.81471	2.97038	-0.0007414
317.81	2.81342	2.96931	-0.0007649
318.01	2.812	2.96719	-0.0007872
318.21	2.81091	2.96568	-0.0008111
318.41	2.80946	2.96439	-0.0008273
318.61	2.80788	2.96241	-0.0008208
318.81	2.80663	2.96116	-0.0008271
319.01	2.80555	2.9597	-0.0008449
319.21	2.80434	2.95758	-0.0008539
319.41	2.80292	2.95608	-0.0008646
319.61	2.80142	2.95474	-0.000871
319.81	2.79965	2.95279	-0.0008772
320.01	2.7975	2.95159	-0.0008848
320.21	2.79571	2.95036	-0.000891
320.41	2.79435	2.94878	-0.0009097
320.61	2.79237	2.94722	-0.0009227
320.81	2.79021	2.94551	-0.0009159
321.01	2.78806	2.94406	-0.0009282
321.21	2.78651	2.94269	-0.0009389
321.41	2.78453	2.94101	-0.0009407
321.61	2.78256	2.93958	-0.0009526
321.81	2.78122	2.93775	-0.0009561
322.01	2.77989	2.93662	-0.0009734
322.21	2.77831	2.93491	-0.0009557
322.41	2.77698	2.93346	-0.0009552
322.61	2.776	2.93177	-0.0009715
322.81	2.77506	2.93054	-0.0009981
323.01	2.77374	2.92893	-0.0010077
323.21	2.7725	2.9276	-0.0010247
323.41	2.77072	2.92613	-0.0010279
323.61	2.76926	2.92487	-0.0010381
323.81	2.76757	2.92286	-0.00104
324.01	2.76596	2.9216	-0.0010426
324.21	2.76489	2.92057	-0.0010443
324.41	2.76379	2.91884	-0.0010448
324.61	2.76204	2.91743	-0.0010359
324.81	2.76081	2.91604	-0.0010356
325.01	2.75947	2.91475	-0.0010334
325.21	2.75765	2.91265	-0.0010119
325.41	2.75523	2.91119	-0.0009862
325.61	2.75355	2.90977	-0.0009864
325.81	2.75208	2.9085	-0.0009886
326.01	2.75027	2.90699	-0.0009738
326.21	2.74939	2.90549	-0.0009833
326.41	2.74783	2.90435	-0.0009988
326.61	2.74602	2.90282	-0.0010185
326.81	2.74456	2.90174	-0.0010359
327.01	2.74293	2.90005	-0.0010453
327.21	2.74172	2.89885	-0.0010651
327.41	2.73977	2.89724	-0.0010609
327.61	2.73884	2.89618	-0.0010689
327.81	2.73815	2.89487	-0.001091
328.01	2.73717	2.89391	-0.0011026
328.21	2.73653	2.89298	-0.0011218
328.41	2.73559	2.89142	-0.0011382
328.61	2.73413	2.88948	-0.0011367
328.81	2.73319	2.88823	-0.0011501
329.01	2.73223	2.8871	-0.0011545
329.21	2.72996	2.88543	-0.0011547
329.41	2.72845	2.88483	-0.0011612
329.61	2.72716	2.8837	-0.0011893
329.81	2.72598	2.88268	-0.0012024
330.01	2.7241	2.88144	-0.0012012
330.21	2.72307	2.88025	-0.0012204
330.41	2.72138	2.87949	-0.0012368
330.61	2.71973	2.87783	-0.001245
330.81	2.71833	2.87649	-0.0012388
331.01	2.71708	2.87458	-0.0012413
331.21	2.71615	2.87342	-0.0012389
331.41	2.7149	2.87225	-0.0012479
331.61	2.71379	2.87112	-0.0012599
331.81	2.71296	2.87045	-0.0012891
332.01	2.71171	2.86942	-0.0012984
332.21	2.71075	2.86798	-0.0012973
332.41	2.70986	2.86673	-0.0012981
332.61	2.70895	2.86545	-0.0013063
332.81	2.70802	2.864	-0.001309
333.01	2.70654	2.86249	-0.00131
333.21	2.70447	2.86127	-0.0013046
333.41	2.70351	2.86042	-0.0013026
333.61	2.70227	2.85938	-0.0013058
333.81	2.7005	2.85808	-0.0012885
334.01	2.69882	2.85731	-0.0012802
334.21	2.69749	2.85554	-0.0012638
334.41	2.69634	2.85479	-0.0012775
334.61	2.69437	2.8527	-0.0012561
334.81	2.69273	2.8514	-0.0012434
335.01	2.69202	2.85048	-0.0012735
335.21	2.69103	2.84984	-0.0012829
335.41	2.68967	2.8487	-0.0012937
335.61	2.68799	2.84775	-0.001308
335.81	2.68677	2.84702	-0.0013245
336.01	2.68589	2.84587	-0.0013368
336.21	2.68501	2.84449	-0.0013374
336.41	2.6839	2.84379	-0.0013467
336.61	2.68231	2.84215	-0.0013428
336.81	2.68045	2.84047	-0.0013212
337.01	2.67919	2.83932	-0.0013176
337.21	2.67776	2.83825	-0.0013063
337.41	2.67687	2.8376	-0.0013135
337.61	2.67556	2.83656	-0.0013139
337.81	2.67392	2.83525	-0.0013035
338.01	2.67326	2.83483	-0.0013155
338.21	2.67166	2.83343	-0.001328
338.41	2.67097	2.8329	-0.0013552
338.61	2.6692	2.83149	-0.0013498
338.81	2.66803	2.83089	-0.0013649
339.01	2.66732	2.8301	-0.0013923
339.21	2.66583	2.82856	-0.0013836
339.41	2.66447	2.82686	-0.0013879
339.61	2.6631	2.8259	-0.0013934
339.81	2.66193	2.82458	-0.0013928
340.01	2.66091	2.82322	-0.0013933
340.21	2.65955	2.82171	-0.0013726
340.41	2.6581	2.82017	-0.0013563
340.61	2.65635	2.8183	-0.0013375
340.81	2.65507	2.81688	-0.0013287
341.01	2.65436	2.81593	-0.0013513
341.21	2.65299	2.81521	-0.0013782
341.41	2.65232	2.81526	-0.0014198
341.61	2.65132	2.81447	-0.0014437
341.81	2.65065	2.81385	-0.0014636
342.01	2.6501	2.8139	-0.0014944
342.21	2.64853	2.8136	-0.0015082
342.41	2.64756	2.81306	-0.0015126
342.61	2.64591	2.81231	-0.0015218
342.81	2.64512	2.81186	-0.0015496
343.01	2.64365	2.81026	-0.0015362
343.21	2.64225	2.80841	-0.0015155
343.41	2.64075	2.80698	-0.0015027
343.61	2.63883	2.80555	-0.0014839
343.81	2.63747	2.80348	-0.0014685
344.01	2.63574	2.80157	-0.0014419
344.21	2.6345	2.79957	-0.0014158
344.41	2.63307	2.79754	-0.0014073
344.61	2.63155	2.79557	-0.0013952
344.81	2.63056	2.79426	-0.0014047
345.01	2.62994	2.79386	-0.0014282
345.21	2.62919	2.79306	-0.0014484
345.41	2.6289	2.79249	-0.0014597
345.61	2.62812	2.79161	-0.0014571
345.81	2.62763	2.79128	-0.0014678
346.01	2.62746	2.79074	-0.0014857
346.21	2.62689	2.79057	-0.0015052
346.41	2.62621	2.78977	-0.0015286
346.61	2.62547	2.78884	-0.0015424
346.81	2.6252	2.78784	-0.0015651
347.01	2.62413	2.78663	-0.001562
347.21	2.62322	2.78582	-0.0015715
347.41	2.62179	2.78524	-0.0015865
347.61	2.62015	2.78454	-0.0015871
347.81	2.61921	2.78337	-0.0015822
348.01	2.61726	2.78223	-0.0015664
348.21	2.61597	2.78101	-0.0015575
348.41	2.61458	2.77993	-0.0015677
348.61	2.61326	2.77875	-0.0015524
348.81	2.61238	2.77842	-0.0015776
349.01	2.61114	2.77756	-0.0015673
349.21	2.60991	2.77626	-0.0015655
349.41	2.60833	2.77473	-0.0015486
349.61	2.60661	2.77329	-0.0015336
349.81	2.606	2.77195	-0.0015433
350.01	2.60549	2.7704	-0.0015467
350.21	2.60461	2.76951	-0.0015662
350.41	2.60337	2.7681	-0.0015743
350.61	2.60275	2.76663	-0.0015843
350.81	2.60213	2.76563	-0.0015949
351.01	2.60149	2.76457	-0.0016134
351.21	2.60044	2.76381	-0.001623
351.41	2.59918	2.76309	-0.0016253
351.61	2.59771	2.76231	-0.0016079
351.81	2.59665	2.76124	-0.0016087
352.01	2.59509	2.76052	-0.0016022
352.21	2.59383	2.75971	-0.0015968
352.41	2.59259	2.75912	-0.0016081
352.61	2.59156	2.7588	-0.0016156
352.81	2.59024	2.75828	-0.0016254
353.01	2.58884	2.75754	-0.0016143
353.21	2.58776	2.75655	-0.0016154
353.41	2.58628	2.75519	-0.0016091
353.61	2.58544	2.75453	-0.0016273
353.81	2.58487	2.75397	-0.0016495
354.01	2.58421	2.75355	-0.0016717
354.21	2.5837	2.75262	-0.0016946
354.41	2.58295	2.75097	-0.0016993
354.61	2.58238	2.74957	-0.0017131
354.81	2.58219	2.74863	-0.0017228
355.01	2.58182	2.74743	-0.0017423
355.21	2.58083	2.74604	-0.0017398
355.41	2.58006	2.74501	-0.0017332
355.61	2.5792	2.74398	-0.0017273
355.81	2.57837	2.74312	-0.0017385
356.01	2.57699	2.74217	-0.0017358
356.21	2.57566	2.74099	-0.001712
356.41	2.57468	2.74012	-0.0017121
356.61	2.57288	2.73903	-0.0016932
356.81	2.5713	2.73753	-0.0016822
357.01	2.57059	2.73653	-0.0016879
357.21	2.56938	2.73545	-0.0016904
357.41	2.56787	2.73403	-0.0016892
357.61	2.56626	2.73343	-0.0016879
357.81	2.56519	2.73274	-0.0016908
358.01	2.56432	2.73177	-0.0017043
358.21	2.56307	2.73049	-0.0017041
358.41	2.56178	2.7297	-0.0017066
358.61	2.56072	2.72909	-0.0017145
358.81	2.56017	2.72854	-0.0017315
359.01	2.55939	2.72756	-0.0017409
359.21	2.55823	2.72635	-0.0017411
359.41	2.5577	2.72644	-0.0017604
359.61	2.55745	2.72619	-0.001788
359.81	2.55667	2.72568	-0.0018017
360.01	2.55555	2.72448	-0.0017959
360.21	2.55466	2.72332	-0.0017885
360.41	2.55374	2.72215	-0.0017903
360.61	2.55217	2.72106	-0.0017876
360.81	2.55142	2.72057	-0.0017983
361.01	2.55094	2.71939	-0.0017981
361.21	2.54966	2.71821	-0.0017998
361.41	2.54828	2.71662	-0.0017913
361.61	2.54755	2.71585	-0.0017994
361.81	2.54733	2.71474	-0.0018238
362.01	2.54639	2.71319	-0.0018184
362.21	2.54568	2.71279	-0.0018339
362.41	2.5446	2.71198	-0.0018201
362.61	2.54422	2.71115	-0.001829
362.81	2.5438	2.71066	-0.0018452
363.01	2.54277	2.71003	-0.0018488
363.21	2.54232	2.71005	-0.0018625
363.41	2.54188	2.70972	-0.001882
363.61	2.54154	2.70923	-0.0018953
363.81	2.54044	2.70839	-0.0018843
364.01	2.53958	2.70757	-0.0019006
364.21	2.53902	2.70777	-0.0019308
364.41	2.53802	2.70718	-0.0019255
364.61	2.53707	2.70693	-0.0019325
364.81	2.53587	2.70634	-0.0019248
365.01	2.53486	2.70464	-0.0019277
365.21	2.53361	2.70407	-0.0019351
365.41	2.53279	2.70313	-0.0019508
365.61	2.53191	2.70179	-0.001947
365.81	2.53091	2.70009	-0.001931
366.01	2.52971	2.69893	-0.0019246
366.21	2.52892	2.69767	-0.0019273
366.41	2.52735	2.69609	-0.0018978
366.61	2.52669	2.69477	-0.0018927
366.81	2.52566	2.69378	-0.001891
367.01	2.52477	2.69269	-0.0018875
367.21	2.52464	2.69205	-0.0019011
367.41	2.52339	2.69075	-0.0019064
367.61	2.5227	2.69024	-0.0019127
367.81	2.5219	2.68947	-0.0019234
368.01	2.52047	2.68868	-0.0019282
368.21	2.5194	2.6882	-0.0019284
368.41	2.51817	2.68682	-0.0019145
368.61	2.51737	2.68593	-0.0019161
368.81	2.51603	2.68528	-0.0019111
369.01	2.51513	2.68461	-0.0019193
369.21	2.51419	2.68418	-0.0019168
369.41	2.51338	2.68308	-0.001922
369.61	2.51284	2.68249	-0.0019308
369.81	2.51154	2.68161	-0.0019194
370.01	2.51034	2.6809	-0.0019231
370.21	2.50941	2.67955	-0.0019222
370.41	2.50856	2.67872	-0.0019313
370.61	2.5082	2.67808	-0.0019414
370.81	2.50775	2.67806	-0.0019727
371.01	2.50736	2.67734	-0.0019893
371.21	2.50696	2.67778	-0.0020315
371.41	2.50612	2.677	-0.0020392
371.61	2.50527	2.67613	-0.0020374
371.81	2.50424	2.67519	-0.0020355
372.01	2.50278	2.67374	-0.0020224
372.21	2.50182	2.67242	-0.0020147
372.41	2.50163	2.67162	-0.0020168
372.61	2.50107	2.67041	-0.0020117
372.81	2.50067	2.66967	-0.0020127
373.01	2.50018	2.66829	-0.0020144
373.21	2.49953	2.66702	-0.0020104
373.41	2.4991	2.66676	-0.0020366
373.61	2.49837	2.6659	-0.0020411
373.81	2.49742	2.665	-0.002034
374.01	2.49719	2.66424	-0.0020468
374.21	2.49646	2.66349	-0.0020599
374.41	2.49543	2.66285	-0.0020663
374.61	2.49437	2.6622	-0.0020575
374.81	2.49363	2.66213	-0.0020738
375.01	2.49299	2.66186	-0.0020862
375.21	2.49224	2.66174	-0.0020988
375.41	2.49145	2.6603	-0.0020772
375.61	2.49032	2.65917	-0.0020744
375.81	2.48924	2.65796	-0.0020637
376.01	2.48845	2.65741	-0.0020705
376.21	2.48758	2.65682	-0.0020728
376.41	2.48683	2.65594	-0.0020701
376.61	2.48549	2.65459	-0.0020665
376.81	2.48469	2.65364	-0.002068
377.01	2.48405	2.65301	-0.0020892
377.21	2.48297	2.65233	-0.0020934
377.41	2.48197	2.65174	-0.0020886
377.61	2.48068	2.6504	-0.0020755
377.81	2.48004	2.65029	-0.0020849
378.01	2.47895	2.6496	-0.002086
378.21	2.47702	2.64849	-0.0020676
378.41	2.47555	2.6474	-0.0020573
378.61	2.4749	2.64642	-0.0020698
378.81	2.47444	2.64607	-0.0020913
379.01	2.47405	2.64546	-0.0021081
379.21	2.47378	2.64448	-0.0021119
379.41	2.47256	2.64265	-0.0020909
379.61	2.47239	2.6414	-0.0021048
379.81	2.47211	2.64066	-0.0021152
380.01	2.47149	2.64093	-0.0021375
380.21	2.47065	2.64002	-0.0021458
380.41	2.46971	2.63893	-0.0021381
380.61	2.46932	2.6386	-0.0021624
380.81	2.46852	2.63785	-0.0021655
381.01	2.46804	2.63768	-0.002185
381.21	2.46667	2.63681	-0.0021679
381.41	2.4656	2.63649	-0.0021619
381.61	2.46473	2.63594	-0.0021683
381.81	2.46376	2.63556	-0.0021739
382.01	2.46234	2.63421	-0.0021536
382.21	2.46108	2.63352	-0.0021387
382.41	2.46104	2.63311	-0.0021608
382.61	2.46059	2.63211	-0.0021799
382.81	2.46017	2.632	-0.0021895
383.01	2.45987	2.63151	-0.0022016
383.21	2.45921	2.63035	-0.0021994
383.41	2.4583	2.6289	-0.0021892
383.61	2.45842	2.62871	-0.0022074
383.81	2.45738	2.62819	-0.0022091
384.01	2.45637	2.62798	-0.0022189
384.21	2.45544	2.6272	-0.0022143
384.41	2.4546	2.62652	-0.0022187
384.61	2.45368	2.626	-0.0022199
384.81	2.45248	2.6246	-0.0021986
385.01	2.45246	2.62424	-0.0022108
385.21	2.45119	2.62334	-0.0022103
385.41	2.45046	2.62279	-0.002212
385.61	2.44923	2.62138	-0.0021896
385.81	2.44813	2.62091	-0.0021958
386.01	2.44683	2.61982	-0.0021765
386.21	2.44637	2.61933	-0.0021843
386.41	2.44611	2.61787	-0.0021915
386.61	2.4448	2.61646	-0.0021688
386.81	2.44412	2.61604	-0.0021802
387.01	2.4436	2.61484	-0.0021796
387.21	2.44284	2.61432	-0.0021856
387.41	2.44213	2.61404	-0.0021868
387.61	2.44119	2.61398	-0.0021919
387.81	2.44024	2.61328	-0.0021919
388.01	2.44006	2.6131	-0.0022208
388.21	2.43936	2.61306	-0.0022336
388.41	2.43924	2.61317	-0.002269
388.61	2.43901	2.61259	-0.0022798
388.81	2.43873	2.61198	-0.0022898
389.01	2.43871	2.61235	-0.0023231
389.21	2.43794	2.61207	-0.0023497
389.41	2.43757	2.61202	-0.0023592
389.61	2.43648	2.61088	-0.0023565
389.81	2.43583	2.61018	-0.0023628
390.01	2.43521	2.60895	-0.0023538
390.21	2.43443	2.60772	-0.0023363
390.41	2.43364	2.60626	-0.0023313
390.61	2.43223	2.60537	-0.0023135
390.81	2.4314	2.60451	-0.0023125
391.01	2.43045	2.60345	-0.0022826
391.21	2.42976	2.60274	-0.0022759
391.41	2.4283	2.60216	-0.0022622
391.61	2.42689	2.60125	-0.0022512
391.81	2.42568	2.60016	-0.0022354
392.01	2.42534	2.60011	-0.00226
392.21	2.42439	2.5999	-0.002258
392.41	2.42397	2.59962	-0.0022738
392.61	2.42325	2.59893	-0.0022697
392.81	2.42279	2.59832	-0.0022662
393.01	2.423	2.5981	-0.0022985
393.21	2.42288	2.5975	-0.0023241
393.41	2.42222	2.59726	-0.0023218
393.61	2.42153	2.59609	-0.0023262
393.81	2.42113	2.59529	-0.0023324
394.01	2.42085	2.5947	-0.0023304
394.21	2.41987	2.59368	-0.0023229
394.41	2.41921	2.59297	-0.0023309
394.61	2.41823	2.59252	-0.0023345
394.81	2.41754	2.59229	-0.0023405
395.01	2.41667	2.591	-0.0023307
395.21	2.4158	2.5904	-0.0023474
395.41	2.41433	2.59036	-0.0023561
395.61	2.41368	2.58959	-0.002358
395.81	2.41294	2.58901	-0.0023597
396.01	2.41223	2.58849	-0.0023629
396.21	2.41154	2.58778	-0.002363
396.41	2.41128	2.5877	-0.0023894
396.61	2.41072	2.58716	-0.0023993
396.81	2.4102	2.58589	-0.0023833
397.01	2.40971	2.58507	-0.0024012
397.21	2.40883	2.58476	-0.0024109
397.41	2.40771	2.58395	-0.0024038
397.61	2.40708	2.58276	-0.002409
397.81	2.40602	2.58225	-0.0023952
398.01	2.40513	2.58148	-0.0023734
398.21	2.40416	2.58065	-0.0023729
398.41	2.40333	2.58018	-0.0023757
398.61	2.40216	2.57952	-0.0023796
398.81	2.40168	2.57948	-0.0023914
399.01	2.40081	2.57804	-0.0023836
399.21	2.39997	2.5771	-0.0023747
399.41	2.40006	2.57663	-0.0023868
[truncated: 1,002 more rows]

## Sheet: Fig. 3e
	Percent of control
µg/mL	WT		K179E+N466K		K179E
121.5	0	0	5.07614	4.06091	8.63787	5.31561
40.5	0	0	4.06091	8.12183	5.98007	5.98007
13.5	0	0	16.2437	13.198	11.2957	15.2824
4.5	0	0	20.3046	21.3198	25.2492	17.9402
1.5	0	0	31.4721	17.2589	24.5847	19.9336
0.5	1.36054	0	50.7614	46.7005	46.5116	29.9003
0.166667	1.36054	0	77.1574	77.1574	61.1296	80.3987
0.0555556	1.36054	0	112.69	89.3401	77.7409	64.4518
0.0185185	2.72109	8.16327	90.3553	87.3096	87.0432	77.7409
0.00617284	25.8503	14.966	90.3553	89.3401	83.7209	92.3588
0.00205761	57.1429	47.619	97.4619	79.1878	88.3721	80.3987
0.000685871	87.0748	89.7959	94.4162	77.1574	104.319	98.3389
0.000228624	95.2381	89.7959	115.736	110.66	112.957	122.924
7.62079e-05	108.844	82.9932	105.584	115.736	119.601	118.937
2.54026e-05	103.401	106.122	113.706	99.4924	108.97	103.654
8.46754e-06	108.844	106.122	103.553	101.523	106.977	110.963
2.82251e-06	119.728	84.3537	122.843	107.614	100.332	111.628

## Sheet: Fig. 3f
	Titer (pfu/mL)
Day	WT			K179E+N466K			K179E
0	10	10	10	10	10	10	10	10	10
1	0	20	20	60	200	20	20	20	40
2	160	80	40	20	80	60	100	120	100
3	480	320	400	40	20	20	0	20	20
4	1840	1420	1880	120	40	40	20	20	0
5	1680	1360	1300	60	160	140	20	0	20
6	2000	2180	1620	160	220	100	0	40	40
7	3120	3280	3380	460	300	580	40	60	100

## Sheet: Fig. 4b
Nasal turbinates (pfu/g)					Lungs (pfu/g)
Control	1.25	2.5			Control	1.25	2.5
402445	26213.6	98293.5			4846.63	1156.18	0
718717	77282.6	0			26847.6	0	0
580465	34208.1	36455.7			10564.8	228.239	0
828777	27209.3	21873.4			12684.5	0	0
245106	41538.5	0			15424.4	586.207	0
4.23241e+06					51719.2
778697					3372.6
882920					32629.1
3.8223e+06					25797.3

## Sheet: Fig. 4c
Nasal turbinates (pfu/g)					Lungs (pfu/g)
Control	MxR	4F11			Control	MxR	4F11
286211	45000	2602.41			6205.57	887.92	0
506374	48813.6	6428.57			3994.13	294.24	108.18
774664	35894.4	3433.24			9908.93	220.54	216.22
504526	42105.3	21873.4			16842.1	2282.65	143.46
539870	149126	8513.51			3807.75	349.17	0

[truncated: 7 more sheets: Fig. S1a, Fig. S1b, Fig. S1c, Fig. S1d, Fig. S8, Fig. S10a, Fig. S10b]
